# Supplementary material for: Dichlorido(4,4′-di-tert-butyl-2,2′-bi­pyridine-κ2 N,N′)gold(III) tetrachlorido­aurate(III) acetonitrile solvate
Source: Acta Crystallogr Sect E Struct Rep Online. 2008 Aug 20;64(Pt 9):m1189–90. doi: 10.1107/S1600536808025646 (PMC2960475; doi:10.1107/S1600536808025646)
Supplement: Supplementary file 1 [file e-64-m1189-sup1.cif]

##############################################################################
###                                                                        ###
###        Electronic paper (Acta Crystallographica Section E)             ###
###                                                                        ###
##############################################################################
#                                                                            #
# This CIF contains the data in a paper accepted for publication in Acta     #
# Crystallographica Section E. It conforms to the requirements of Notes      #
# for Authors for Section E, and has been peer reviewed under the auspices   #
# of the IUCr Commission on Journals.                                        #
#                                                                            #
# Full details of the Crystallographic Information File format               #
# are given in the paper "The Crystallographic Information File (CIF):       #
# a New Standard Archive File for Crystallography" by S. R. Hall, F. H.      #
# Allen and I. D. Brown [Acta Cryst. (1991), A47, 655-685].                  #
#                                                                            #
# The current version of the core CIF dictionary is obtainable from          #
# ftp://ftp.iucr.org/pub/cif_core.dic. The current version number is 2.4.    #
#                                                                            #
# Software is freely available for graphical display of the structure(s) in  #
# this CIF.  For information consult the CIF home page http://www.iucr.org/  #
# cif/home.html                                                              #
#                                                                            #
# This file may be used for bona fide research purposes within the           #
# scientific community so long as proper attribution is given to the journal # 
# article from which it was obtained.                                        #
#                                                                            #
##############################################################################
                                             
data_global
_audit_creation_method     'PLATON <TABLE ACC> option'
_journal_date_recd_electronic     2008-08-07
_journal_date_accepted     2008-08-08
_journal_name_full     'Acta Crystallographica, Section E'
_journal_year     2008
_journal_volume     64
_journal_issue      9
_journal_page_first     m1189
_journal_page_last     m1190
_journal_paper_category     QM
_journal_coeditor_code     HB2776
_publ_contact_author_name
;
Mehmet Akkurt
;
_publ_contact_author_address
; Department of Physics
  Faculty of Arts and Sciences
  Erciyes University
  38039 Kayseri
  Turkey
;
_publ_contact_author_email     akkurt@erciyes.edu.tr
_publ_contact_author_fax     '+90-352-4374933'
_publ_contact_author_phone     '+90-352-4374901 extra 33106'
_publ_section_title
;\
Dichlorido(4,4'-di-<i>tert</i>-butyl-2,2'-bipyridine-\k^2^<i>N</i>,\
<i>N</i>')gold(III) tetrachloroaurate(III) acetonitrile solvate
;
loop_
    _publ_author_name
    _publ_author_address
    'Sema \"Ozt\"urk Y\?ild\?ir\?im'
; Department of Physics
  Faculty of Arts and Sciences
  Erciyes University
  38039 Kayseri
  Turkey
;
    'Mehmet Akkurt'
; Department of Physics
  Faculty of Arts and Sciences
  Erciyes University
  38039 Kayseri
  Turkey
;
    'Nasser Safari'
;
Chemistry Department,
Shahid Beheshti University,
Evin,
Tehran 1983963113,
Iran
;
    'Vahid Amani'
;
Chemistry Department,
Shahid Beheshti University,
Evin,
Tehran 1983963113,
Iran
;
    'Vickie McKee'
;
   Department of Chemistry
   Loughborough University
   Leicestershire LE11 3TU
   England
;
    'Anita Abedi'
;
Department of Chemistry,
North Tehran Branch,
Islamic Azad University,
Tehran,
Iran
;
    'Hamid Reza Khavasi '
;
Chemistry Department,
Shahid Beheshti University,
Evin,
Tehran 1983963113,
Iran
;
data_I
_chemical_name_systematic
;
Dichlorido(4,4'-di-<i>tert</i>-butyl-2,2'-bipyridine-
\k^2^<i>N</i>,<i>N</i>')gold(III) tetrachloroaurate(III) acetonitrile
solvate
;
_chemical_name_common     ?
_chemical_formula_moiety     'C18 H24 Au Cl2 N2 +, Au Cl4 -, C2 H3 N'
_chemical_formula_sum     'C20 H27 Au2 Cl6 N3'
_chemical_formula_structural     ?
_chemical_formula_iupac     '[Au Cl2 (C9 H12 N1)2] [Au Cl4], C2 H3 N'
_chemical_formula_weight     916.09
_chemical_melting_point     ?
_symmetry_cell_setting     monoclinic
_symmetry_space_group_name_H-M     'P 21/m'
_symmetry_space_group_name_Hall     '-P 2yb'
loop_
    _symmetry_equiv_pos_site_id
    _symmetry_equiv_pos_as_xyz
    1 x,y,z
    2 -x,1/2+y,-z
    3 -x,-y,-z
    4 x,1/2-y,z
_cell_length_a     6.7880(9)
_cell_length_b     14.2270(19)
_cell_length_c     14.1330(19)
_cell_angle_alpha     90
_cell_angle_beta     97.151(2)
_cell_angle_gamma     90
_cell_volume     1354.3(3)
_cell_formula_units_Z     2
_cell_measurement_reflns_used     2450
_cell_measurement_theta_min     2.86
_cell_measurement_theta_max     24.80
_cell_measurement_temperature     150(2)
_exptl_crystal_description     'lath'
_exptl_crystal_colour     'yellow'
_exptl_crystal_size_max     0.14
_exptl_crystal_size_mid     0.10
_exptl_crystal_size_min     0.01
_exptl_crystal_size_rad     ?
_exptl_crystal_density_diffrn     2.247
_exptl_crystal_density_meas     ?
_exptl_crystal_density_method     'Not Measured'
_exptl_crystal_F_000     856
_exptl_absorpt_coefficient_mu     11.426
_exptl_absorpt_correction_type     'multi-scan'
_exptl_absorpt_process_details     '(SADABS; Sheldrick, 2003)'
_exptl_absorpt_correction_T_min     0.298
_exptl_absorpt_correction_T_max     0.894
_exptl_special_details
;
;
_diffrn_ambient_temperature     150(2)
_diffrn_radiation_type     'MoK\a'
_diffrn_radiation_wavelength     0.71069
_diffrn_radiation_source     'sealed tube'
_diffrn_radiation_monochromator     'graphite'
_diffrn_measurement_device_type     'Bruker APEXII CCD'
_diffrn_measurement_method     '\f and \w'
_diffrn_detector_area_resol_mean     ?
_diffrn_reflns_number     14949
_diffrn_reflns_av_R_equivalents     0.0598
_diffrn_reflns_av_sigmaI/netI     0.0573
_diffrn_reflns_theta_min     2.04
_diffrn_reflns_theta_max     29.45
_diffrn_reflns_theta_full     29.45
_diffrn_measured_fraction_theta_max     0.993
_diffrn_measured_fraction_theta_full     0.993
_diffrn_reflns_limit_h_min     -9
_diffrn_reflns_limit_h_max     9
_diffrn_reflns_limit_k_min     -19
_diffrn_reflns_limit_k_max     19
_diffrn_reflns_limit_l_min     -19
_diffrn_reflns_limit_l_max     18
_diffrn_reflns_reduction_process
;
;
_diffrn_standards_number     0
_diffrn_standards_interval_count     .
_diffrn_standards_interval_time     .
_diffrn_standards_decay_%     ?
_refine_special_details
;
Refinement on <i>F</i>^2^ for ALL reflections except those flagged by the user
for potential systematic errors. Weighted <i>R</i>-factors <i>wR</i> and all
goodnesses of fit <i>S</i> are based on <i>F</i>^2^, conventional
<i>R</i>-factors <i>R</i> are based on <i>F</i>, with <i>F</i> set to zero for
negative <i>F</i>^2^. The observed criterion of <i>F</i>^2^ > \s(<i>F</i>^2^)
is used only for calculating -<i>R</i>-factor-obs <i>etc</i>. and is not
relevant to the choice of reflections for refinement. <i>R</i>-factors based
on <i>F</i>^2^ are statistically about twice as large as those based on
<i>F</i>, and <i>R</i>-factors based on ALL data will be even larger.
;
_reflns_number_total     3888
_reflns_number_gt     2860
_reflns_threshold_expression     I>2\s(I)
_refine_ls_structure_factor_coef     Fsqd
_refine_ls_matrix_type     full
_refine_ls_R_factor_all     0.0572
_refine_ls_R_factor_gt     0.0357
_refine_ls_wR_factor_gt     0.0714
_refine_ls_wR_factor_ref     0.0789
_refine_ls_goodness_of_fit_ref     1.008
_refine_ls_restrained_S_all     1.008
_refine_ls_number_reflns     3888
_refine_ls_number_parameters     155
_refine_ls_number_restraints     0
_refine_ls_number_constraints     ?
_refine_ls_hydrogen_treatment     constr
_refine_ls_weighting_scheme     'calc'
_refine_ls_weighting_details
                 'calc w=1/[\s^2^(Fo^2^)+(0.0318P)^2^] where P=(Fo^2^+2Fc^2^)/3'
_atom_sites_solution_hydrogens     'geom'
_atom_sites_solution_primary     'direct'
_atom_sites_solution_secondary     'difmap'
_refine_ls_shift/su_max     0.000
_refine_ls_shift/su_mean     0.000
_refine_diff_density_max     1.595
_refine_diff_density_min     -1.242
_refine_ls_extinction_method     none
_refine_ls_abs_structure_details     ?
_refine_ls_abs_structure_Flack     .
loop_
    _atom_type_symbol
    _atom_type_description
    _atom_type_scat_dispersion_real
    _atom_type_scat_dispersion_imag
    _atom_type_scat_source
    N N 0.0061 0.0033 'International Tables Vol C Tables 4.2.6.8 and 6.1.1.4'
    Cl Cl 0.1484 0.1585 'International Tables Vol C Tables 4.2.6.8 and 6.1.1.4'
    Au Au -2.0133 8.8022 'International Tables Vol C Tables 4.2.6.8 and 6.1.1.4'
    H H 0.0000 0.0000 'International Tables Vol C Tables 4.2.6.8 and 6.1.1.4'
    C C 0.0033 0.0016 'International Tables Vol C Tables 4.2.6.8 and 6.1.1.4'
_computing_data_collection     'APEX2 (Bruker, 2005)'
_computing_cell_refinement     'SAINT (Bruker, 2005)'
_computing_data_reduction     'SAINT (Bruker, 2005)'
_computing_structure_solution     'SIR92 (Altomare <i>et al.</i>,  1993)'
_computing_structure_refinement     'SHELXL97 (Sheldrick, 2008)'
_computing_molecular_graphics     'ORTEP-3 (Farrugia, 1997)'
_computing_publication_material     'WinGX (Farrugia, 1999)'
loop_
    _atom_site_type_symbol
    _atom_site_label
    _atom_site_fract_x
    _atom_site_fract_y
    _atom_site_fract_z
    _atom_site_U_iso_or_equiv
    _atom_site_thermal_displace_type
    _atom_site_calc_flag
    _atom_site_refinement_flags
    _atom_site_occupancy
    Au Au1 0.23789(4) 0.25000 -0.04727(2) 0.02410(10)
                                                    Uani . . 1.000
    Cl Cl1 0.2075(2) 0.13933(12) -0.16278(11) 0.0366(5) Uani . . 1.000
    N N1 0.2670(6) 0.3421(3) 0.0624(3) 0.0238(14) Uani . . 1.000
    C C1 0.3143(8) 0.3571(4) 0.2320(4) 0.0258(17) Uani . . 1.000
    C C2 0.2920(7) 0.3000(4) 0.1509(4) 0.0222(16) Uani . . 1.000
    C C3 0.2636(8) 0.4365(4) 0.0544(4) 0.0286(17) Uani . . 1.000
    C C4 0.2861(8) 0.4940(4) 0.1338(4) 0.0303(17) Uani . . 1.000
    C C5 0.3113(8) 0.4559(4) 0.2252(4) 0.0277(17) Uani . . 1.000
    C C6 0.3361(8) 0.5158(4) 0.3150(4) 0.0287(17) Uani . . 1.000
    C C7 0.5416(9) 0.4930(4) 0.3701(4) 0.0345(19) Uani . . 1.000
    C C8 0.1694(9) 0.4913(4) 0.3758(4) 0.0333(19) Uani . . 1.000
    C C9 0.3254(9) 0.6207(4) 0.2926(5) 0.035(2) Uani . . 1.000
    N N2 0.3784(17) 0.25000 0.4696(8) 0.066(4) Uani . . 1.000
    C C10 0.104(2) 0.25000 0.5775(11) 0.087(6) Uani . . 1.000
    C C11 0.2608(17) 0.25000 0.5153(9) 0.049(4) Uani . . 1.000
    Au Au2 0.79109(4) 0.25000 0.14539(2) 0.02580(10)
                                                   Uani . . 1.000
    Cl Cl2 0.8353(4) 0.25000 0.30734(16) 0.0402(8) Uani . . 1.000
    Cl Cl3 0.7908(2) 0.40938(11) 0.14566(12) 0.0363(5) Uani . . 1.000
    Cl Cl4 0.7455(3) 0.25000 -0.01937(17) 0.0364(7) Uani . . 1.000
    H H1 0.33140 0.32920 0.29200 0.0310 Uiso calc R 1.000
    H H3 0.24570 0.46360 -0.00600 0.0340 Uiso calc R 1.000
    H H4 0.28430 0.55890 0.12610 0.0360 Uiso calc R 1.000
    H H7A 0.64220 0.50110 0.32870 0.0520 Uiso calc R 1.000
    H H7B 0.54290 0.42920 0.39220 0.0520 Uiso calc R 1.000
    H H7C 0.56740 0.53460 0.42370 0.0520 Uiso calc R 1.000
    H H8A 0.18300 0.52950 0.43220 0.0500 Uiso calc R 1.000
    H H8B 0.17890 0.42610 0.39360 0.0500 Uiso calc R 1.000
    H H8C 0.04260 0.50290 0.33950 0.0500 Uiso calc R 1.000
    H H9A 0.43180 0.63750 0.25710 0.0520 Uiso calc R 1.000
    H H9B 0.33720 0.65570 0.35110 0.0520 Uiso calc R 1.000
    H H9C 0.20060 0.63480 0.25560 0.0520 Uiso calc R 1.000
    H H10A 0.07320 0.18640 0.59320 0.1300 Uiso calc . 0.500
    H H10B -0.01270 0.27970 0.54530 0.1300 Uiso calc . 0.500
    H H10C 0.14820 0.28390 0.63500 0.1300 Uiso calc . 0.500
loop_
    _atom_site_aniso_label
    _atom_site_aniso_U_11
    _atom_site_aniso_U_22
    _atom_site_aniso_U_33
    _atom_site_aniso_U_12
    _atom_site_aniso_U_13
    _atom_site_aniso_U_23
    Au1 0.0226(2) 0.0279(2) 0.0216(2) 0.0000 0.00160(10)
                                                       0.0000
    Cl1 0.0483(9) 0.0351(8) 0.0257(8) 0.0000(7) 0.0023(7) -0.0050(7)
    N1 0.023(2) 0.024(2) 0.024(3) -0.0009(19) 0.0014(19) -0.003(2)
    C1 0.023(3) 0.025(3) 0.029(3) 0.002(2) 0.002(2) 0.004(2)
    C2 0.014(2) 0.038(3) 0.015(3) 0.000(2) 0.003(2) 0.001(2)
    C3 0.033(3) 0.029(3) 0.024(3) -0.001(3) 0.004(2) 0.002(3)
    C4 0.032(3) 0.025(3) 0.033(3) -0.001(2) 0.000(3) 0.000(3)
    C5 0.021(3) 0.032(3) 0.031(3) -0.001(2) 0.007(2) -0.001(3)
    C6 0.029(3) 0.024(3) 0.032(3) 0.005(2) 0.000(3) -0.002(3)
    C7 0.036(3) 0.036(4) 0.030(3) 0.002(3) -0.002(3) -0.006(3)
    C8 0.034(3) 0.035(4) 0.031(3) -0.002(3) 0.004(3) -0.007(3)
    C9 0.036(3) 0.035(4) 0.032(4) -0.001(3) -0.001(3) -0.003(3)
    N2 0.081(8) 0.053(6) 0.068(7) 0.0000 0.020(6) 0.0000
    C10 0.109(12) 0.079(10) 0.080(10) 0.0000 0.043(9) 0.0000
    C11 0.061(7) 0.035(6) 0.051(7) 0.0000 0.012(6) 0.0000
    Au2 0.0194(2) 0.0261(2) 0.0318(2) 0.0000 0.00330(10)
                                                       0.0000
    Cl2 0.0509(14) 0.0399(13) 0.0290(12) 0.0000 0.0018(10) 0.0000
    Cl3 0.0365(8) 0.0275(8) 0.0448(10) -0.0009(6) 0.0046(7) 0.0040(7)
    Cl4 0.0272(10) 0.0439(13) 0.0377(12) 0.0000 0.0022(9) 0.0000
_geom_special_details
;
Bond distances, angles <i>etc</i>. have been calculated using the rounded
fractional coordinates. All su's are estimated from the variances of the
(full) variance-covariance matrix. The cell e.s.d.'s are taken into account in
the estimation of distances, angles and torsion angles
;
loop_
    _geom_bond_atom_site_label_1
    _geom_bond_atom_site_label_2
    _geom_bond_site_symmetry_1
    _geom_bond_site_symmetry_2
    _geom_bond_distance
    _geom_bond_publ_flag
    Au1 Cl1 . . 2.2590(17) yes
    Au1 N1 . . 2.020(4) yes
    Au1 Cl1 . 4_555 2.2590(17) n
    Au1 N1 . 4_555 2.020(4) n
    Au2 Cl2 . . 2.271(2) yes
    Au2 Cl3 . . 2.2675(16) yes
    Au2 Cl4 . . 2.311(2) yes
    Au2 Cl3 . 4_555 2.2675(16) n
    N1 C3 . . 1.348(7) n
    N1 C2 . . 1.378(7) n
    N2 C11 . . 1.088(17) n
    C1 C5 . . 1.409(8) no
    C1 C2 . . 1.398(8) no
    C2 C2 . 4_555 1.423(8) no
    C3 C4 . . 1.382(8) no
    C4 C5 . . 1.392(8) no
    C5 C6 . . 1.521(8) no
    C6 C8 . . 1.544(8) no
    C6 C9 . . 1.526(8) no
    C6 C7 . . 1.545(8) no
    C1 H1 . . 0.9300 no
    C3 H3 . . 0.9300 no
    C4 H4 . . 0.9300 no
    C7 H7B . . 0.9600 no
    C7 H7A . . 0.9600 no
    C7 H7C . . 0.9600 no
    C8 H8A . . 0.9600 no
    C8 H8C . . 0.9600 no
    C8 H8B . . 0.9600 no
    C9 H9B . . 0.9600 no
    C9 H9C . . 0.9600 no
    C9 H9A . . 0.9600 no
    C10 C11 . . 1.462(19) no
    C10 H10B . 4_555 0.9600 no
    C10 H10C . 4_555 0.9600 no
    C10 H10A . 4_555 0.9600 no
    C10 H10A . . 0.9600 no
    C10 H10B . . 0.9600 no
    C10 H10C . . 0.9600 no
loop_
    _geom_angle_atom_site_label_1
    _geom_angle_atom_site_label_2
    _geom_angle_atom_site_label_3
    _geom_angle_site_symmetry_1
    _geom_angle_site_symmetry_2
    _geom_angle_site_symmetry_3
    _geom_angle
    _geom_angle_publ_flag
    Cl1 Au1 N1 . . . 176.24(13) n
    Cl1 Au1 Cl1 . . 4_555 88.38(6) n
    Cl1 Au1 N1 . . 4_555 95.38(13) n
    Cl1 Au1 N1 4_555 . . 95.38(13) n
    N1 Au1 N1 . . 4_555 80.86(17) n
    Cl1 Au1 N1 4_555 . 4_555 176.24(13) n
    Cl2 Au2 Cl3 . . 4_555 89.91(4) n
    Cl2 Au2 Cl3 . . . 89.91(4) n
    Cl2 Au2 Cl4 . . . 179.90(8) n
    Cl3 Au2 Cl4 4_555 . . 90.10(4) n
    Cl3 Au2 Cl4 . . . 90.10(4) n
    Cl3 Au2 Cl3 . . 4_555 179.77(6) n
    Au1 N1 C2 . . . 113.8(3) n
    Au1 N1 C3 . . . 125.7(4) n
    C2 N1 C3 . . . 120.5(5) n
    C2 C1 C5 . . . 121.7(5) no
    C1 C2 C2 . . 4_555 125.5(5) no
    N1 C2 C2 . . 4_555 115.8(5) n
    N1 C2 C1 . . . 118.7(5) n
    N1 C3 C4 . . . 121.5(5) n
    C3 C4 C5 . . . 120.8(5) no
    C1 C5 C6 . . . 120.2(5) no
    C1 C5 C4 . . . 116.8(5) no
    C4 C5 C6 . . . 123.0(5) no
    C8 C6 C9 . . . 108.5(5) no
    C5 C6 C7 . . . 107.6(4) no
    C5 C6 C8 . . . 109.0(5) no
    C5 C6 C9 . . . 112.2(5) no
    C7 C6 C8 . . . 110.5(5) no
    C7 C6 C9 . . . 109.1(5) no
    C5 C1 H1 . . . 119.00 no
    C2 C1 H1 . . . 119.00 no
    N1 C3 H3 . . . 119.00 no
    C4 C3 H3 . . . 119.00 no
    C5 C4 H4 . . . 120.00 no
    C3 C4 H4 . . . 120.00 no
    C6 C7 H7B . . . 109.00 no
    C6 C7 H7A . . . 109.00 no
    H7A C7 H7C . . . 109.00 no
    C6 C7 H7C . . . 109.00 no
    H7A C7 H7B . . . 109.00 no
    H7B C7 H7C . . . 109.00 no
    C6 C8 H8C . . . 110.00 no
    C6 C8 H8A . . . 109.00 no
    C6 C8 H8B . . . 109.00 no
    H8A C8 H8B . . . 109.00 no
    H8A C8 H8C . . . 109.00 no
    H8B C8 H8C . . . 109.00 no
    H9A C9 H9B . . . 109.00 no
    H9A C9 H9C . . . 110.00 no
    H9B C9 H9C . . . 110.00 no
    C6 C9 H9A . . . 109.00 no
    C6 C9 H9B . . . 109.00 no
    C6 C9 H9C . . . 109.00 no
    N2 C11 C10 . . . 179.5(14) yes
    C11 C10 H10C . . 4_555 110.00 no
    C11 C10 H10A . . . 110.00 no
    C11 C10 H10B . . . 110.00 no
    C11 C10 H10C . . . 110.00 no
    C11 C10 H10A . . 4_555 110.00 no
    C11 C10 H10B . . 4_555 110.00 no
    H10A C10 H10B 4_555 . . 60.00 no
    H10B C10 H10B . . 4_555 52.00 no
    H10B C10 H10C . . 4_555 141.00 no
    H10A C10 H10C 4_555 . . 52.00 no
    H10B C10 H10C 4_555 . . 141.00 no
    H10C C10 H10C . . 4_555 60.00 no
    H10A C10 H10B 4_555 . 4_555 109.00 no
    H10A C10 H10C 4_555 . 4_555 109.00 no
    H10B C10 H10C 4_555 . 4_555 109.00 no
    H10A C10 H10B . . . 109.00 no
    H10A C10 H10C . . . 109.00 no
    H10A C10 H10A . . 4_555 141.00 no
    H10A C10 H10B . . 4_555 60.00 no
    H10A C10 H10C . . 4_555 52.00 no
    H10B C10 H10C . . . 109.00 no
loop_
    _geom_torsion_atom_site_label_1
    _geom_torsion_atom_site_label_2
    _geom_torsion_atom_site_label_3
    _geom_torsion_atom_site_label_4
    _geom_torsion_site_symmetry_1
    _geom_torsion_site_symmetry_2
    _geom_torsion_site_symmetry_3
    _geom_torsion_site_symmetry_4
    _geom_torsion
    _geom_torsion_publ_flag
    Cl1 Au1 N1 C2 4_555 . . . -179.5(3) no
    Cl1 Au1 N1 C3 4_555 . . . 0.5(4) no
    N1 Au1 N1 C2 4_555 . . . 0.5(3) no
    N1 Au1 N1 C3 4_555 . . . -179.6(4) no
    Au1 N1 C2 C1 . . . . 179.8(4) no
    Au1 N1 C2 C2 . . . 4_555 -0.4(5) no
    C3 N1 C2 C1 . . . . -0.2(7) no
    C3 N1 C2 C2 . . . 4_555 179.6(5) no
    Au1 N1 C3 C4 . . . . -179.6(4) no
    C2 N1 C3 C4 . . . . 0.4(8) no
    C5 C1 C2 N1 . . . . 0.2(8) no
    C5 C1 C2 C2 . . . 4_555 -179.6(5) no
    C2 C1 C5 C4 . . . . -0.3(8) no
    C2 C1 C5 C6 . . . . -180.0(5) no
    N1 C2 C2 N1 . . 4_555 4_555 0.0(6) no
    N1 C2 C2 C1 . . 4_555 4_555 -179.8(5) no
    C1 C2 C2 N1 . . 4_555 4_555 179.8(5) no
    C1 C2 C2 C1 . . 4_555 4_555 0.0(8) no
    N1 C3 C4 C5 . . . . -0.6(8) no
    C3 C4 C5 C1 . . . . 0.6(8) no
    C3 C4 C5 C6 . . . . -179.8(5) no
    C1 C5 C6 C7 . . . . 60.9(6) no
    C1 C5 C6 C8 . . . . -58.9(7) no
    C1 C5 C6 C9 . . . . -179.1(5) no
    C4 C5 C6 C7 . . . . -118.7(6) no
    C4 C5 C6 C8 . . . . 121.4(6) no
    C4 C5 C6 C9 . . . . 1.3(8) no
loop_
    _geom_hbond_atom_site_label_D
    _geom_hbond_atom_site_label_H
    _geom_hbond_atom_site_label_A
    _geom_hbond_site_symmetry_A
    _geom_hbond_distance_DH
    _geom_hbond_distance_HA
    _geom_hbond_distance_DA
    _geom_hbond_angle_DHA
    _geom_hbond_publ_flag
    C3 H3 Cl3 3_665 0.93 2.66 3.561(6) 162 yes
    C3 H3 Cl1 4_555 0.93 2.64 3.231(6) 122 yes
