# Supplementary material for: Dichlorido(4,4′-di-tert-butyl-2,2′-bi­pyridine-κ2 N,N′)gold(III) tetrachlorido­aurate(III) acetonitrile solvate
Source: Acta Crystallogr Sect E Struct Rep Online. 2008 Aug 20;64(Pt 9):m1189–90. doi: 10.1107/S1600536808025646 (PMC2960475; doi:10.1107/S1600536808025646)
Supplement: Supplementary file 2 [file e-64-m1189-Isup2.hkl]

#
# h,k,l, Fc-squared, Fo-squared, sigma(Fo-squared) and status flag
#
data_I
_shelx_title '    sad in P2(1)/m'
_shelx_refln_list_code          4
_shelx_F_calc_maximum      499.62
_exptl_crystal_F_000       856.00
_reflns_d_resolution_high  0.7228
 
loop_
 _symmetry_equiv_pos_as_xyz
 'x, y, z'
 '-x, y+1/2, -z'
 '-x, -y, -z'
 'x, -y-1/2, z'
 
_cell_length_a     6.7880
_cell_length_b    14.2270
_cell_length_c    14.1330
_cell_angle_alpha  90.000
_cell_angle_beta   97.151
_cell_angle_gamma  90.000
 
_shelx_F_squared_multiplier     1.000
 
loop_
 _refln_index_h
 _refln_index_k
 _refln_index_l
 _refln_F_squared_calc
 _refln_F_squared_meas
 _refln_F_squared_sigma
 _refln_observed_status
   1   0   0      807.21      532.17     55.95 o
   2   0   0   238431.72   244540.69   6037.05 o
   3   0   0    16407.53    15552.70    490.44 o
   4   0   0    41157.23    42369.79   1186.03 o
   5   0   0    15332.35    14822.14    545.53 o
   6   0   0     3251.96     3586.82    283.09 o
   7   0   0     7882.35     8238.90    437.10 o
   8   0   0        7.81      122.08    138.30 o
   9   0   0     2719.04     2406.95    316.64 o
   1   1   0     1603.45     1438.15     40.56 o
   2   1   0     5590.00     5919.16    127.31 o
   3   1   0     1579.65     1809.86     98.17 o
   4   1   0     6510.59     6498.10    206.91 o
   5   1   0     3471.73     3360.69    177.01 o
   6   1   0     2426.34     2494.68    172.71 o
   7   1   0     3502.31     3433.09    219.05 o
   8   1   0      420.03      360.66    148.36 o
   9   1   0     2115.08     1835.96    232.51 o
   0   2   0    77136.59    74709.23   5330.73 o
   1   2   0     7219.73     6823.00    121.16 o
   2   2   0    66231.66    71179.66   1030.00 o
   3   2   0    12461.59    12407.04    218.48 o
   4   2   0    21295.33    21617.81    481.19 o
   5   2   0    12510.29    11749.16    377.24 o
   6   2   0     5625.25     6095.17    247.79 o
   7   2   0     5963.48     6592.42    323.19 o
   8   2   0      584.24      590.91    131.25 o
   9   2   0     1787.56     2009.86    280.39 o
   1   3   0      155.94      151.54     32.40 o
   2   3   0     3536.21     3604.05     87.95 o
   3   3   0       65.33       73.94     26.10 o
   4   3   0     2646.59     2787.22     87.98 o
   5   3   0     2227.78     2192.79    147.81 o
   6   3   0      676.41      739.34    149.44 o
   7   3   0     2868.79     2815.03    199.55 o
   8   3   0       30.10       48.10     96.80 o
   9   3   0     1991.60     2214.91    224.22 o
   0   4   0    90025.45    92669.79   3137.37 o
   1   4   0      871.80      916.03     54.88 o
   2   4   0    37985.76    38547.47    640.67 o
   3   4   0     7612.90     7726.18    163.13 o
   4   4   0    14451.98    15040.13    290.90 o
   5   4   0     6228.91     6050.16    221.61 o
   6   4   0     3479.57     3583.18    201.61 o
   7   4   0     3315.31     3240.59    216.06 o
   8   4   0      436.21      299.61    118.04 o
   9   4   0     1370.09     1469.39    229.39 o
   1   5   0     5030.62     5020.52    147.60 o
   2   5   0     6066.07     6172.02    137.58 o
   3   5   0      379.42      421.22     65.18 o
   4   5   0     7092.73     7405.59    201.49 o
   5   5   0     1375.51     1393.45    127.57 o
   6   5   0     2705.93     2845.18    190.30 o
   7   5   0     3109.21     3348.75    223.17 o
   8   5   0      413.40      392.25    188.56 o
   9   5   0     2209.37     1918.61    214.72 o
   0   6   0    62132.91    60076.73   1358.30 o
   1   6   0     4543.24     4705.11    173.64 o
   2   6   0    49522.52    50521.61    771.35 o
   3   6   0    13998.22    13739.33    262.80 o
   4   6   0    17046.39    17451.75    325.34 o
   5   6   0    14000.64    13630.83    373.86 o
   6   6   0     4142.00     4203.34    223.02 o
   7   6   0     6994.69     7322.39    316.10 o
   8   6   0      351.15      330.55    126.46 o
   1   7   0     5351.65     5165.60    138.35 o
   2   7   0     2450.78     2579.57    166.52 o
   3   7   0      509.10      542.22     64.17 o
   4   7   0     2794.53     2924.57    116.94 o
   5   7   0     1199.78     1152.79    120.21 o
   6   7   0     1075.69     1228.79    225.59 o
   7   7   0     2755.38     2807.24    210.27 o
   8   7   0      104.36      117.34    112.08 o
   0   8   0    81318.16    84842.98   2241.67 o
   1   8   0     1198.26     1270.02    107.52 o
   2   8   0    41849.38    40882.34    657.53 o
   3   8   0     9317.43     9548.36    215.81 o
   4   8   0    11961.21    11949.89    289.19 o
   5   8   0     9100.10     9048.80    296.37 o
   6   8   0     1637.08     1998.12    168.48 o
   7   8   0     4928.63     4833.97    267.80 o
   8   8   0       63.96       42.34    114.46 o
   1   9   0     1450.03     1320.13    160.53 o
   2   9   0      168.47      248.59     54.07 o
   3   9   0     1723.24     1901.67    103.82 o
   4   9   0      280.28      249.30     58.60 o
   5   9   0     1821.17     2061.65    160.40 o
   6   9   0       84.63      161.23     92.92 o
   7   9   0     1527.58     1532.44    177.53 o
   8   9   0       10.18      -88.38    115.71 o
   0  10   0    37575.46    37124.84    883.72 o
   1  10   0     1055.15     1407.37    100.02 o
   2  10   0    28222.95    28543.20    508.13 o
   3  10   0     4130.09     4189.31    243.51 o
   4  10   0     9732.17     9459.17    302.14 o
   5  10   0     5091.32     5248.36    244.88 o
   6  10   0     2330.09     2463.07    195.19 o
   7  10   0     3005.38     3001.60    232.93 o
   8  10   0      235.12      150.64    133.78 o
   1  11   0       20.67       31.40     46.50 o
   2  11   0     1759.22     1885.17    114.87 o
   3  11   0      180.68      253.67     67.64 o
   4  11   0     1887.45     1939.57    121.99 o
   5  11   0     1053.15     1100.90    137.26 o
   6  11   0      630.43      708.89    135.54 o
   7  11   0     1439.90     1645.31    269.51 o
   0  12   0    30990.87    32926.08    913.39 o
   1  12   0      830.50      921.58    122.96 o
   2  12   0    19440.54    18816.08    535.53 o
   3  12   0     5642.57     5901.81    197.66 o
   4  12   0     7910.41     8101.82    236.81 o
   5  12   0     5297.91     5684.71    328.47 o
   6  12   0     1767.83     1697.32    220.27 o
   7  12   0     2574.91     2397.57    365.65 o
   1  13   0     2457.40     2403.16    133.51 o
   2  13   0     1137.29     1077.17    152.10 o
   3  13   0      231.10      139.21     67.36 o
   4  13   0     2078.66     2168.12    214.49 o
   5  13   0      436.50      450.06    221.23 o
   6  13   0     1072.67      792.19    292.77 o
   0  14   0     9947.26    10670.03    480.62 o
   1  14   0      435.62      378.44     88.90 o
   2  14   0     8065.27     8788.72    340.48 o
   3  14   0     1860.37     1700.25    177.64 o
   4  14   0     3220.61     3306.28    316.69 o
   5  14   0     2618.24     2384.06    364.27 o
   6  14   0      920.70     1119.52    311.22 o
   1  15   0       70.41       39.85     98.42 o
   2  15   0      469.46      333.64    137.30 o
   3  15   0       13.94      109.75    113.20 o
   4  15   0      477.10      562.46    138.40 o
   5  15   0      454.25      598.11    376.96 o
   6  15   0      183.47      140.73    344.29 o
   0  16   0     9022.06     9170.14    658.42 o
   1  16   0      131.92       63.99    118.70 o
   2  16   0     5806.30     6227.35    399.64 o
   3  16   0     1063.51      706.55    175.90 o
   4  16   0     2388.81     2557.81    321.67 o
   1  17   0        1.66      123.71    134.45 o
   2  17   0       52.10       10.88    115.34 o
   3  17   0      114.00      105.45    142.13 o
   4  17   0      151.79       -5.32    139.48 o
   0  18   0     7673.69     9273.17    753.92 o
   1  18   0      290.12      387.50    176.40 o
   2  18   0     5676.18     6384.95    440.65 o
   3  18   0     1420.97     1228.88    341.78 o
   1  19   0       18.20      188.37    167.01 o
   2  19   0      467.42      422.49    190.87 o
  -9   0   1     2405.82     1577.66    270.03 o
  -8   0   1     6757.15     6788.52    702.40 o
  -7   0   1     3549.01     3645.36    313.61 o
  -6   0   1    36673.64    36876.08   1138.99 o
  -5   0   1      947.47     1327.99    165.86 o
  -4   0   1   131800.45   137034.23   3498.71 o
  -3   0   1      674.20      315.88     74.38 o
  -2   0   1   249617.13   249989.45   6168.56 o
  -1   0   1     7732.24     7809.94    181.80 o
   1   0   1    33967.34    32750.63    679.79 o
   2   0   1    21914.30    22695.95    566.40 o
   3   0   1    29933.03    27854.52    796.95 o
   4   0   1      180.11      134.77     77.87 o
   5   0   1    18954.73    18757.89    648.60 o
   6   0   1      410.57      384.50    127.94 o
   7   0   1     4817.32     5259.73    375.76 o
   8   0   1      820.68      709.23    195.87 o
   9   0   1      578.17      520.43    202.55 o
  -9   1   1      662.00      552.52    143.11 o
  -8   1   1     1541.69     1273.77    201.31 o
  -7   1   1      302.93      155.62     89.95 o
  -6   1   1     2045.46     1932.23    156.41 o
  -5   1   1        8.31       -3.75     51.90 o
  -4   1   1      252.49      214.47     58.71 o
  -3   1   1       41.57       53.38     39.35 o
  -2   1   1     3032.87     3129.01     87.73 o
  -1   1   1      976.01      985.23     32.03 o
   0   1   1    13046.72    11892.41    585.08 o
   1   1   1     6389.94     6366.64    129.06 o
   2   1   1     9455.60    10002.55    174.88 o
   3   1   1    13278.52    13243.01    234.44 o
   4   1   1     1494.46     1692.07    114.16 o
   5   1   1     9199.94     8903.97    277.80 o
   6   1   1        7.13       79.79     69.87 o
   7   1   1     4976.92     5259.25    263.96 o
   8   1   1      726.07      758.68    140.44 o
   9   1   1     2276.65     2547.45    238.08 o
  -9   2   1     2591.95     2363.10    228.26 o
  -8   2   1     3581.72     3422.39    311.83 o
  -7   2   1     4023.43     3853.41    227.47 o
  -6   2   1    15766.69    16233.96    435.92 o
  -5   2   1     3150.25     3056.28    167.22 o
  -4   2   1    41512.30    41498.95    827.41 o
  -3   2   1      494.42      465.44     48.59 o
  -2   2   1    73702.35    76557.02   1204.55 o
  -1   2   1    34725.33    33593.04    494.73 o
   0   2   1    57510.98    55177.39   1873.38 o
   1   2   1    45650.74    44750.92    651.44 o
   2   2   1    12067.05    12470.46    212.73 o
   3   2   1    30864.33    31037.66    486.12 o
   4   2   1     3686.88     3921.68    135.60 o
   5   2   1     8278.35     7399.95    247.17 o
   6   2   1        1.60      -22.93     68.79 o
   7   2   1     2711.86     2643.29    197.84 o
   8   2   1      136.88      125.14    104.23 o
   9   2   1      521.00      515.03    150.85 o
  -9   3   1      452.73      374.44    134.22 o
  -8   3   1      631.32      537.07    127.45 o
  -7   3   1       86.53      163.32     86.19 o
  -6   3   1      910.67      859.69    122.60 o
  -5   3   1      159.93      195.71     83.34 o
  -4   3   1       92.75      124.60     31.38 o
  -3   3   1      311.31      345.88     36.36 o
  -2   3   1     2275.69     2331.28     70.89 o
  -1   3   1      296.74      417.11     37.28 o
   0   3   1     4327.45     4472.22    118.38 o
   1   3   1     1245.46     1164.89     46.31 o
   2   3   1     1135.57     1232.39     53.58 o
   3   3   1     8926.33     9024.95    188.44 o
   4   3   1       30.31       29.96     30.93 o
   5   3   1     8184.60     7945.49    260.32 o
   6   3   1      409.74      329.95     91.15 o
   7   3   1     4607.74     4943.29    307.96 o
   8   3   1      817.13      900.49    152.42 o
   9   3   1     1830.06     2046.01    252.93 o
  -9   4   1     1633.22     1532.03    194.56 o
  -8   4   1     3587.10     3611.25    247.41 o
  -7   4   1     2236.42     2177.15    184.86 o
  -6   4   1    11423.30    11122.86    345.36 o
  -5   4   1      551.39      450.17     85.96 o
  -4   4   1    29862.47    30399.09    639.49 o
  -3   4   1      372.28      378.47     41.15 o
  -2   4   1    37311.91    37285.63    570.51 o
  -1   4   1     5569.30     5602.11    117.37 o
   0   4   1    16701.21    16919.37    388.42 o
   1   4   1    12269.48    11915.18    208.10 o
   2   4   1    17394.50    17260.09    321.21 o
   3   4   1     6954.55     6771.30    149.40 o
   4   4   1     4207.60     4220.02    120.50 o
   5   4   1     6131.31     5750.07    223.90 o
   6   4   1      762.08      586.26    105.22 o
   7   4   1     2382.40     2354.27    252.10 o
   8   4   1       24.03       37.20    105.15 o
   9   4   1      633.28      797.06    186.56 o
  -9   5   1      407.53      277.03    138.78 o
  -8   5   1     1387.01     1320.10    170.10 o
  -7   5   1        7.71       19.36     82.81 o
  -6   5   1     2028.82     2007.67    164.60 o
  -5   5   1     1434.27     1358.29    125.20 o
  -4   5   1      143.11      107.93     39.43 o
  -3   5   1     5188.77     5019.80    138.09 o
  -2   5   1     4140.49     4280.45    109.15 o
  -1   5   1     3359.99     3466.22     94.61 o
   0   5   1    18762.66    18864.44    325.47 o
   1   5   1      517.09      563.56     52.73 o
   2   5   1    11354.98    11346.35    212.93 o
   3   5   1    11339.75    11525.35    225.19 o
   4   5   1     2109.16     2405.14     97.76 o
   5   5   1    11543.21    11571.76    334.47 o
   6   5   1        4.93       10.35     71.56 o
   7   5   1     6391.92     6708.47    294.30 o
   8   5   1      857.88      618.94    141.98 o
  -8   6   1     2909.96     2355.06    208.88 o
  -7   6   1     4518.03     4429.04    250.15 o
  -6   6   1    13208.18    13812.33    402.49 o
  -5   6   1     2974.77     3029.53    174.19 o
  -4   6   1    34072.73    33878.84    558.65 o
  -3   6   1      581.41      581.25     57.10 o
  -2   6   1    52888.06    52641.38    799.90 o
  -1   6   1    24002.29    24732.02    509.90 o
   0   6   1    39290.70    37397.63    594.01 o
   1   6   1    41658.84    41087.25    639.28 o
   2   6   1    10750.81    11109.50    218.15 o
   3   6   1    29907.76    29722.03    490.53 o
   4   6   1     2206.54     2057.03    128.12 o
   5   6   1    10024.99     9766.62    301.99 o
   6   6   1       12.39      -25.86     69.07 o
   7   6   1     3029.10     3235.77    221.43 o
   8   6   1      187.61      140.83    190.43 o
  -8   7   1      658.46      789.30    149.19 o
  -7   7   1       34.95      -87.27     87.27 o
  -6   7   1      884.53      832.09    123.08 o
  -5   7   1     1675.27     1453.91    136.39 o
  -4   7   1      130.78      113.54     57.69 o
  -3   7   1     3686.45     4099.46    131.87 o
  -2   7   1     1254.99     1367.37     76.34 o
  -1   7   1     2607.96     3144.01    134.52 o
   0   7   1     3496.68     3547.80    124.09 o
   1   7   1      552.54      588.75     53.99 o
   2   7   1     2486.38     2461.69    119.69 o
   3   7   1     7407.20     7402.28    259.48 o
   4   7   1      425.09      533.69     63.25 o
   5   7   1     8737.57     8584.98    284.11 o
   6   7   1       27.54        6.27     76.35 o
   7   7   1     5579.46     5637.84    283.65 o
   8   7   1      444.19      318.47    125.99 o
  -8   8   1     2671.47     2802.04    230.62 o
  -7   8   1     2621.49     2631.13    211.21 o
  -6   8   1    11565.61    11710.79    371.25 o
  -5   8   1      842.95      769.45    109.06 o
  -4   8   1    32682.48    32581.89    555.50 o
  -3   8   1      443.17      463.07     88.70 o
  -2   8   1    42625.32    41117.52    660.90 o
  -1   8   1     8090.34     7653.06    191.48 o
   0   8   1    19847.76    19149.61    353.58 o
   1   8   1    21077.22    19675.13    363.97 o
   2   8   1     6563.60     6493.18    167.83 o
   3   8   1    17113.31    16844.60    323.21 o
   4   8   1      538.73      401.91     59.40 o
   5   8   1     9930.31    10546.88    327.20 o
   6   8   1        3.38       65.54     83.75 o
   7   8   1     2822.95     2767.19    214.10 o
   8   8   1      114.53      173.70    123.48 o
  -8   9   1      199.46      150.62    126.52 o
  -7   9   1      333.90      424.51    123.39 o
  -6   9   1      278.22      397.96    107.32 o
  -5   9   1      268.61      231.02     84.01 o
  -4   9   1       40.80       17.16     48.37 o
  -3   9   1      375.96      363.67     57.34 o
  -2   9   1       47.60       -0.20     41.73 o
  -1   9   1     1438.59     1460.22    123.81 o
   0   9   1      158.53      160.09     51.32 o
   1   9   1     3540.66     3435.50    156.94 o
   2   9   1       47.98        4.09     43.97 o
   3   9   1     4683.07     4874.35    154.72 o
   4   9   1      136.18      167.11     54.06 o
   5   9   1     2972.44     2932.70    217.64 o
   6   9   1      406.53      425.43    110.64 o
   7   9   1     1713.21     1690.39    180.10 o
   8   9   1      712.94      411.16    144.19 o
  -8  10   1     1845.49     1893.59    238.68 o
  -7  10   1     1594.52     1520.02    208.21 o
  -6  10   1     8338.18     9147.38    337.97 o
  -5  10   1      950.01      895.63    122.53 o
  -4  10   1    20819.00    21224.78    545.79 o
  -3  10   1      216.15      149.88     62.37 o
  -2  10   1    29742.79    28766.15    511.60 o
  -1  10   1     6145.33     6427.92    233.69 o
   0  10   1    19820.37    20435.43    386.82 o
   1  10   1    11576.40    11064.58    302.38 o
   2  10   1     5256.76     5472.86    207.92 o
   3  10   1    10633.63    10180.02    270.50 o
   4  10   1     1139.12     1262.26     97.14 o
   5  10   1     4309.78     4603.44    231.33 o
   6  10   1        6.42      -87.30     87.30 o
   7  10   1     1621.26     1906.70    193.12 o
  -7  11   1       58.87       54.14    119.00 o
  -6  11   1      630.20      555.72    142.55 o
  -5  11   1        2.79       21.77     84.94 o
  -4  11   1       61.79       95.09     67.22 o
  -3  11   1        2.92       36.30     52.95 o
  -2  11   1     1084.81     1168.94     97.57 o
  -1  11   1       69.68      101.36     52.05 o
   0  11   1     2532.18     2797.45    233.52 o
   1  11   1     1184.25     1262.40    118.88 o
   2  11   1     1305.43     1346.00     99.15 o
   3  11   1     3416.74     3653.04    300.22 o
   4  11   1       84.04      153.63     62.87 o
   5  11   1     4146.40     3952.85    224.38 o
   6  11   1       74.87      -52.10    145.63 o
   7  11   1     3275.49     3247.39    393.29 o
  -7  12   1     1921.65     2062.05    457.01 o
  -6  12   1     6537.82     7395.43    325.12 o
  -5  12   1      661.32      649.80    122.21 o
  -4  12   1    15439.85    15547.77    386.03 o
  -3  12   1      300.35      248.54     66.51 o
  -2  12   1    19637.93    18492.74    512.42 o
  -1  12   1     5049.80     5149.75    207.24 o
   0  12   1    12634.46    13238.74    296.80 o
   1  12   1    10758.17    10308.77    254.73 o
   2  12   1     6208.28     6283.91    200.80 o
   3  12   1     7531.92     7596.32    251.11 o
   4  12   1     1038.87      897.11    136.99 o
   5  12   1     3973.20     3898.24    387.95 o
   6  12   1       27.51      -25.92    170.15 o
   7  12   1     1024.78      678.45    260.48 o
  -7  13   1       10.89       92.51    238.76 o
  -6  13   1      648.73     1024.98    267.08 o
  -5  13   1      955.59      779.51    168.65 o
  -4  13   1       55.53       36.30     82.41 o
  -3  13   1     2808.10     2582.34    203.05 o
  -2  13   1      670.91      644.51    101.14 o
  -1  13   1     1080.98     1195.19    129.84 o
   0  13   1     3664.32     4357.53    193.00 o
   1  13   1      260.90      179.40     91.25 o
   2  13   1     3538.26     3251.92    303.60 o
   3  13   1     3798.07     3622.63    303.97 o
   4  13   1     1253.64     1191.49    227.88 o
   5  13   1     4762.00     4830.77    450.86 o
   6  13   1       48.11       55.02    198.21 o
  -6  14   1     2924.40     4327.48    711.19 o
  -4  14   1     6529.84     6607.74    335.41 o
  -3  14   1       66.98       67.80     71.82 o
  -2  14   1     8514.63     9089.23    296.47 o
  -1  14   1     2359.97     2364.50    180.00 o
   0  14   1     5892.74     6785.93    275.65 o
   1  14   1     4771.10     4112.82    235.93 o
   2  14   1     1959.27     2119.48    197.88 o
   3  14   1     4929.87     4654.57    574.66 o
   4  14   1      591.00      513.00    155.97 o
   5  14   1     2345.93     1995.17    677.27 o
   6  14   1       14.16       87.96    301.57 o
  -4  15   1       19.66       -8.29    121.48 o
  -3  15   1       41.90       53.23    119.37 o
  -2  15   1      271.86       62.98    238.74 o
  -1  15   1        2.16      -19.59     84.47 o
   0  15   1      493.13      545.21    201.42 o
   1  15   1      473.68      540.19    114.88 o
   2  15   1      263.84      162.80    103.06 o
   3  15   1     1440.60     1235.83    220.19 o
   4  15   1       15.22      -48.19     99.79 o
   5  15   1     1657.00     1739.57    357.11 o
  -4  16   1     4954.19     5159.68    711.19 o
  -3  16   1       50.00       99.20    133.79 o
  -2  16   1     5818.16     6548.11    408.52 o
  -1  16   1      853.28      914.45    185.54 o
   0  16   1     3493.91     3883.84    422.19 o
   1  16   1     2043.86     1625.71    228.22 o
   2  16   1     1609.22     1980.35    272.67 o
   3  16   1     1775.26     2119.61    228.69 o
   4  16   1      300.84      168.70    132.32 o
   5  16   1     1323.70      907.21    485.02 o
  -3  17   1       36.14      -97.55    121.64 o
  -2  17   1       19.05       17.21    121.64 o
  -1  17   1       34.58       60.82    127.91 o
   0  17   1      206.82      141.25    138.47 o
   1  17   1      460.76      461.35    165.00 o
   2  17   1      169.18      185.97    175.91 o
   3  17   1     1129.62     1135.28    420.94 o
   4  17   1       43.84       29.08    148.13 o
  -3  18   1       85.69       40.21    153.70 o
  -2  18   1     5978.17     6298.22    844.39 o
  -1  18   1     1756.24     1878.07    270.03 o
   0  18   1     3580.39     3370.48    337.50 o
   1  18   1     3645.22     3199.49    338.49 o
   2  18   1      736.99      763.44    188.34 o
   3  18   1     3567.55     4080.48    363.13 o
  -2  19   1      279.88       26.39    150.99 o
  -1  19   1        9.24       54.32    151.93 o
   0  19   1      649.59      625.86    191.69 o
   1  19   1       44.26      173.40    248.79 o
   2  19   1      450.37      682.45    208.58 o
  -9   0   2      418.61      314.77    188.92 o
  -8   0   2    19344.43    18984.95    772.97 o
  -7   0   2        8.23      -85.53    100.11 o
  -6   0   2    51824.91    50005.91   1458.02 o
  -5   0   2     2619.39     2722.47    311.62 o
  -4   0   2    61935.11    63300.92   1697.89 o
  -3   0   2    27194.15    25062.06    854.44 o
  -2   0   2    36110.10    36771.95    775.35 o
  -1   0   2    61254.14    57609.23   1175.93 o
   0   0   2      542.02      512.65     54.37 o
   1   0   2    65481.92    61478.55   1534.38 o
   2   0   2     5240.45     5313.07    263.11 o
   3   0   2    25688.25    25067.48    574.92 o
   4   0   2     3493.05     3572.75    176.32 o
   5   0   2     2424.91     2451.26    400.83 o
   6   0   2     2355.19     2176.53    234.24 o
   7   0   2       32.32       72.62    118.70 o
   8   0   2      326.97      158.95    159.19 o
   9   0   2      232.42      250.08    206.11 o
  -9   1   2        2.94      136.32    120.12 o
  -8   1   2      222.93      208.06    108.53 o
  -7   1   2        9.14      -67.04     67.52 o
  -6   1   2      259.72      393.91     86.71 o
  -5   1   2      158.69      145.67     63.14 o
  -4   1   2     3942.09     4269.05    160.19 o
  -3   1   2     3829.31     4130.25    138.47 o
  -2   1   2     8999.02     9392.17    178.63 o
  -1   1   2    21210.23    20212.00    307.69 o
   0   1   2     6777.81     6216.98    185.25 o
   1   1   2    30607.15    29118.76    475.26 o
   2   1   2       68.07      103.50     27.20 o
   3   1   2    14701.73    13859.91    249.85 o
   4   1   2     2171.93     2419.17     88.45 o
   5   1   2     9385.40     8953.98    279.86 o
   6   1   2     4808.97     4873.35    234.25 o
   7   1   2     4196.15     4271.13    244.30 o
   8   1   2     4975.13     4804.88    389.21 o
   9   1   2      850.37      948.41    174.00 o
  -9   2   2      507.00      565.53    145.84 o
  -8   2   2     9458.52     9704.74    363.03 o
  -7   2   2       35.84      102.73     79.79 o
  -6   2   2    18794.89    18875.16    484.99 o
  -5   2   2     7027.35     6864.20    233.58 o
  -4   2   2    28019.33    27626.79    583.33 o
  -3   2   2    24910.72    24761.29    394.28 o
  -2   2   2    15216.08    15415.39    254.25 o
  -1   2   2    32829.81    32134.43    477.55 o
   0   2   2    17283.72    17515.22    524.40 o
   1   2   2    18160.83    17149.74    271.24 o
   2   2   2     5353.13     5618.20    119.40 o
   3   2   2     8718.23     8605.36    229.46 o
   4   2   2       96.77      100.60     50.01 o
   5   2   2     5347.28     5386.70    215.03 o
   6   2   2      223.99      172.50     80.47 o
   7   2   2      733.55      642.66    123.13 o
   8   2   2      236.38      163.22    113.30 o
   9   2   2       29.54      154.56    131.75 o
  -9   3   2        8.65       29.49    114.51 o
  -8   3   2      115.33      114.99     99.25 o
  -7   3   2       92.46      -16.20     79.80 o
  -6   3   2      134.83      186.31     78.09 o
  -5   3   2        4.50       -9.87     55.12 o
  -4   3   2     1665.69     1853.27    133.93 o
  -3   3   2      933.50      935.91     51.32 o
  -2   3   2     1309.47     1388.29     77.36 o
  -1   3   2    11902.07    11439.95    194.60 o
   0   3   2       47.96       51.05     46.43 o
   1   3   2    24935.99    24584.90    381.08 o
   2   3   2     2485.34     2610.59     77.27 o
   3   3   2    16768.87    16631.85    291.28 o
   4   3   2     3595.96     3786.97    116.88 o
   5   3   2     7924.79     7956.11    261.94 o
   6   3   2     4715.47     5155.76    240.56 o
   7   3   2     2673.15     2594.96    202.58 o
   8   3   2     4461.09     4569.19    279.49 o
   9   3   2      372.34      185.25    139.86 o
  -9   4   2      368.42      265.64    128.15 o
  -8   4   2     6495.60     5622.70    332.62 o
  -7   4   2        6.72       23.16     83.54 o
  -6   4   2    16354.47    17020.58    454.44 o
  -5   4   2     1322.16     1339.67    119.29 o
  -4   4   2    19638.16    20277.20    352.61 o
  -3   4   2    10082.90    10112.32    197.22 o
  -2   4   2    22414.13    21836.71    392.18 o
  -1   4   2    12363.18    12236.88    214.25 o
   0   4   2    18277.13    18012.69    617.51 o
   1   4   2     8787.32     8700.70    164.68 o
   2   4   2     4122.83     4220.06    104.74 o
   3   4   2     8489.56     8252.98    175.16 o
   4   4   2      473.44      498.36     53.91 o
   5   4   2     3109.82     3452.51    181.80 o
   6   4   2      124.67       30.26     71.75 o
   7   4   2     1109.12      987.48    154.88 o
   8   4   2       64.88      -42.29    103.83 o
  -9   5   2      113.77      205.95    134.26 o
  -8   5   2      122.34      -15.59    100.69 o
  -7   5   2      735.42      695.43    164.68 o
  -6   5   2      489.18      573.80    116.44 o
  -5   5   2      632.27      642.06     91.29 o
  -4   5   2     4972.73     5279.16    138.42 o
  -3   5   2      517.90      599.38     58.65 o
  -2   5   2    10967.35    10700.43    203.80 o
  -1   5   2    13229.17    12680.16    229.26 o
   0   5   2     5518.36     5739.29    133.93 o
   1   5   2    34871.00    34881.38    542.95 o
   2   5   2       68.12       64.28     30.16 o
   3   5   2    24494.75    24008.14    405.83 o
   4   5   2     2479.09     2570.91    110.89 o
   5   5   2    13531.85    13167.19    366.08 o
   6   5   2     5467.07     5634.52    253.24 o
   7   5   2     4929.97     4783.80    260.10 o
   8   5   2     5221.29     5582.86    344.59 o
  -8   6   2     7961.23     8477.07    548.45 o
  -7   6   2       23.32       34.13     88.24 o
  -6   6   2    16302.39    16776.14    455.29 o
  -5   6   2     6266.93     6375.96    233.87 o
  -4   6   2    23111.09    23539.12    459.57 o
  -3   6   2    23997.86    22758.95    391.19 o
  -2   6   2    14561.56    14352.30    263.54 o
  -1   6   2    37971.25    37771.95    595.15 o
   0   6   2     9897.43     9749.67    269.88 o
   1   6   2    25039.03    24733.13    424.07 o
   2   6   2     1479.68     1762.64     77.71 o
   3   6   2    11641.79    11655.10    235.28 o
   4   6   2      318.83      298.83     52.48 o
   5   6   2     4660.90     4258.00    205.17 o
   6   6   2      424.45      462.94    120.99 o
   7   6   2      390.80      396.70    114.50 o
   8   6   2      278.50      231.74    122.82 o
  -8   7   2      140.84      -40.63    101.52 o
  -7   7   2      853.20      707.96    129.18 o
  -6   7   2       75.05       99.51     78.38 o
  -5   7   2      754.14      593.49    144.25 o
  -4   7   2     1655.67     1701.07    138.20 o
  -3   7   2      119.26      107.03     40.21 o
  -2   7   2     2733.56     2818.10    120.40 o
  -1   7   2     9269.81     9054.30    208.67 o
   0   7   2     1381.29     1335.83    160.55 o
   1   7   2    22690.19    22331.40    390.36 o
   2   7   2       25.76       45.26     33.78 o
   3   7   2    19094.15    19325.10    352.71 o
   4   7   2     1458.43     1784.03    156.41 o
   5   7   2     9916.81     9882.27    312.53 o
   6   7   2     3639.11     3683.50    217.40 o
   7   7   2     3482.74     3053.49    222.20 o
   8   7   2     3959.05     3690.41    270.60 o
  -8   8   2     6463.38     7132.91    347.60 o
  -7   8   2        8.74       33.02     98.29 o
  -6   8   2    16077.31    15594.54    445.63 o
  -5   8   2     2166.01     2149.12    158.98 o
  -4   8   2    16976.69    16364.13    361.39 o
  -3   8   2    15259.77    14623.28    290.47 o
  -2   8   2     9772.36     8970.83    203.24 o
  -1   8   2    27878.71    27023.66    474.46 o
   0   8   2     1573.64     1696.41     86.62 o
   1   8   2    24615.22    24394.53    431.68 o
   2   8   2        2.96       31.39     71.96 o
   3   8   2    11282.68    11169.40    240.95 o
   4   8   2      210.10      257.61     56.95 o
   5   8   2     1963.27     1886.27    154.50 o
   6   8   2      415.85      377.58    105.34 o
   7   8   2      147.95       61.87    104.69 o
   8   8   2       91.34       91.64    125.88 o
  -8   9   2       43.50       61.09    125.63 o
  -7   9   2       23.22        0.74    104.45 o
  -6   9   2       12.98       44.49     83.79 o
  -5   9   2      410.73      384.29     91.63 o
  -4   9   2      111.18      205.34     56.44 o
  -3   9   2     2538.85     2653.53    148.50 o
  -2   9   2       45.12       60.34     43.07 o
  -1   9   2     6100.29     6120.21    179.72 o
   0   9   2      467.18      480.81     64.18 o
   1   9   2     6217.44     6307.42    290.52 o
   2   9   2     1235.23     1386.48    101.35 o
   3   9   2     3008.18     3052.43    124.94 o
   4   9   2     2280.73     2315.33    116.06 o
   5   9   2     2561.05     2891.64    187.89 o
   6   9   2     2388.76     2918.82    205.47 o
   7   9   2     1746.90     1470.51    181.36 o
   8   9   2     1994.47     2217.87    341.49 o
  -8  10   2     5231.95     5616.82    328.64 o
  -7  10   2       17.77     -102.49    102.49 o
  -6  10   2    10176.47    11074.83    373.03 o
  -5  10   2     2352.61     2178.20    361.10 o
  -4  10   2    12810.72    12443.03    421.21 o
  -3  10   2     7672.95     7491.32    211.84 o
  -2  10   2     6904.20     6351.29    186.17 o
  -1  10   2    11764.23    11625.40    268.71 o
   0  10   2     3139.75     3137.30    167.08 o
   1  10   2     9078.92     8847.78    220.53 o
   2  10   2      693.57      668.74     79.75 o
   3  10   2     4876.70     5144.12    173.06 o
   4  10   2       14.37       78.52     54.96 o
   5  10   2     2221.94     1974.76    163.37 o
   6  10   2       21.75      165.21    238.74 o
   7  10   2      185.95      372.62    201.04 o
  -7  11   2        4.87      -57.43    115.90 o
  -6  11   2      109.50       39.88     95.51 o
  -5  11   2        8.20       -1.25     81.31 o
  -4  11   2     1332.23     1216.85    121.08 o
  -3  11   2      479.69      381.61     70.64 o
  -2  11   2     1554.44     1621.15    113.46 o
  -1  11   2     4203.53     4523.10    166.99 o
   0  11   2      371.69      340.85     61.90 o
   1  11   2     8972.14     8929.58    226.74 o
   2  11   2      191.83      106.85     57.58 o
   3  11   2     9782.25     9722.69    271.93 o
   4  11   2      812.56      956.44    169.46 o
   5  11   2     6059.66     6681.72    647.11 o
   6  11   2     1372.93     1220.51    430.99 o
   7  11   2     2265.10     1860.77    601.88 o
  -7  12   2        9.27     -118.39    118.39 o
  -6  12   2     8547.03     9241.37    364.20 o
  -5  12   2     1587.46     1464.28    162.76 o
  -4  12   2    10240.00    10478.74    283.86 o
  -3  12   2     8250.99     7996.21    230.75 o
  -2  12   2     8149.20     7891.44    233.84 o
  -1  12   2    11592.35    11843.27    279.09 o
   0  12   2     2931.98     2972.53    185.92 o
   1  12   2     8133.16     7605.48    351.48 o
   2  12   2      145.19      172.49    106.55 o
   3  12   2     3598.01     3307.56    207.50 o
   4  12   2      154.07      186.59     99.68 o
   5  12   2      649.22      650.10    212.08 o
   6  12   2      504.01      396.80    198.03 o
   7  12   2       52.19       91.49    208.75 o
  -7  13   2      611.15      485.16    679.78 o
  -6  13   2      116.27      260.98    142.30 o
  -5  13   2      512.17      426.40    140.20 o
  -4  13   2     1329.72     1516.27    167.11 o
  -3  13   2      145.66      238.41     76.51 o
  -2  13   2     3217.05     3429.36    188.70 o
  -1  13   2     3723.98     4224.61    233.19 o
   0  13   2     2138.52     2514.39    184.68 o
   1  13   2     9561.61     8972.30    654.00 o
   2  13   2      365.95      111.07    115.27 o
   3  13   2     8216.28     7959.80    373.16 o
   4  13   2      342.96      186.74    102.57 o
   5  13   2     5014.30     4686.85    643.34 o
   6  13   2     1627.31     1479.71    312.75 o
  -6  14   2     3733.14     4812.50    718.73 o
  -5  14   2      995.71      814.23    261.36 o
  -4  14   2     4547.24     5025.80    276.89 o
  -3  14   2     3265.34     2899.60    420.04 o
  -2  14   2     2728.28     3157.96    192.49 o
  -1  14   2     5310.93     5582.19    253.81 o
   0  14   2     1636.24     2074.76    179.47 o
   1  14   2     4576.30     4269.20    245.35 o
   2  14   2      573.84      548.07    188.90 o
   3  14   2     2786.99     3386.51    238.62 o
   4  14   2       17.52       15.99     98.89 o
   5  14   2     1347.91      741.30    408.37 o
   6  14   2       35.64     -196.02    306.59 o
  -4  15   2      319.40      136.53    268.90 o
  -3  15   2      154.03      332.74     96.01 o
  -2  15   2      349.23      434.77    102.21 o
  -1  15   2     1779.87     2047.79    173.74 o
   0  15   2      102.62       47.11     80.92 o
   1  15   2     3390.74     3472.69    233.05 o
   2  15   2      139.18      180.17    133.85 o
   3  15   2     3610.46     3565.28    342.63 o
   4  15   2      564.16      424.97    131.70 o
   5  15   2     2075.70     2175.74    747.63 o
  -4  16   2     3023.38     3631.74    520.20 o
  -3  16   2     1687.30     1563.12    334.24 o
  -2  16   2     2117.30     1390.91    482.51 o
  -1  16   2     2525.41     2813.17    314.28 o
   0  16   2      765.23      596.62    148.01 o
   1  16   2     2242.27     2184.15    580.52 o
   2  16   2      115.81      -26.03    116.80 o
   3  16   2     1434.50     1568.13    191.40 o
   4  16   2        8.22       12.76    149.44 o
   5  16   2      475.87      512.66    444.81 o
  -4  17   2       80.71      -55.62    153.70 o
  -3  17   2      431.48      578.00    233.71 o
  -2  17   2      144.91      135.70    185.97 o
  -1  17   2     1241.18     1736.97    322.93 o
   0  17   2       21.37      118.11    170.89 o
   1  17   2     1758.25     1387.58    365.65 o
   2  17   2        9.02      142.95    136.79 o
   3  17   2     1090.61     1087.51    206.07 o
   4  17   2      247.27      127.42    145.15 o
  -3  18   2     2516.27     2435.67    301.84 o
  -2  18   2     1132.52     1507.60    241.59 o
  -1  18   2     4204.38     4639.10    552.87 o
   0  18   2      119.90       57.09    255.08 o
   1  18   2     3504.68     3095.77    699.89 o
   2  18   2       62.00      -31.50    129.76 o
   3  18   2     1690.60     2126.82    276.81 o
  -2  19   2      512.94      935.99    498.84 o
  -1  19   2      269.86      232.57    151.55 o
   0  19   2      205.76      396.03    168.79 o
   1  19   2      880.77      727.87    330.47 o
   2  19   2       21.84      159.03    160.63 o
  -9   0   3      410.05      467.45    199.00 o
  -8   0   3    12480.97    12769.86    601.35 o
  -7   0   3     4701.88     5338.03    361.54 o
  -6   0   3     8381.72     8092.58    390.02 o
  -5   0   3    20664.13    19841.17    672.55 o
  -4   0   3     1473.38     1314.15    144.75 o
  -3   0   3    29631.44    30171.75    666.23 o
  -2   0   3     4834.53     4703.41    181.15 o
  -1   0   3    41950.60    39341.85    830.34 o
   0   0   3     5535.90     5132.92    217.68 o
   1   0   3    11355.29    11568.52    290.47 o
   2   0   3     7977.22     7788.33    226.31 o
   3   0   3      337.23      269.32     58.96 o
   4   0   3     3754.03     3703.35    166.45 o
   5   0   3      573.18      679.38    137.02 o
   6   0   3      454.97      212.81    152.04 o
   7   0   3     1201.85      898.75    191.69 o
   8   0   3       26.11      -51.16    144.62 o
   9   0   3      209.71      220.58    198.43 o
  -9   1   3        1.03       -4.41    112.49 o
  -8   1   3      615.73      667.40    130.33 o
  -7   1   3      266.62      197.25     86.46 o
  -6   1   3     2321.38     2340.80    164.98 o
  -5   1   3     3254.29     2961.50    162.35 o
  -4   1   3     2902.42     3081.25    144.80 o
  -3   1   3    12592.99    12299.06    240.13 o
  -2   1   3      725.94      873.89     47.59 o
  -1   1   3    16704.29    16122.18    282.82 o
   0   1   3     2984.08     2880.65    126.62 o
   1   1   3    10961.97    10238.76    183.25 o
   2   1   3    13178.10    13474.69    239.96 o
   3   1   3    14273.13    13866.98    257.53 o
   4   1   3    17164.40    16988.77    313.47 o
   5   1   3     5541.98     5431.12    222.38 o
   6   1   3    14781.64    14524.66    414.53 o
   7   1   3      388.54      378.00    110.19 o
   8   1   3     7767.88     7426.65    346.02 o
   9   1   3      182.15      110.19    133.12 o
  -9   2   3      586.71      373.37    158.15 o
  -8   2   3     6577.95     6453.71    491.44 o
  -7   2   3     4884.91     4646.64    243.75 o
  -6   2   3     9087.87     9180.62    301.39 o
  -5   2   3    12831.32    12896.27    346.47 o
  -4   2   3     5787.88     6092.68    250.91 o
  -3   2   3    22714.50    21849.88    387.80 o
  -2   2   3     5435.73     5755.94    120.75 o
  -1   2   3    17789.14    18349.25    321.43 o
   0   2   3     1711.08     1904.67     89.76 o
   1   2   3    19985.59    19348.10    309.63 o
   2   2   3     2006.58     2185.01     75.09 o
   3   2   3     5362.95     5614.74    136.48 o
   4   2   3      595.92      651.08     60.35 o
   5   2   3      258.20      268.33     77.44 o
   6   2   3       41.59      125.22     78.31 o
   7   2   3        0.22      -11.05     84.51 o
   8   2   3      224.95      170.57    118.36 o
  -9   3   3       28.66     -107.02    107.02 o
  -8   3   3      278.82      199.54    105.68 o
  -7   3   3      107.55       31.31     81.75 o
  -6   3   3      646.51      552.21    121.51 o
  -5   3   3     2811.98     3117.04    169.75 o
  -4   3   3      108.14      141.28     33.82 o
  -3   3   3    13102.79    12940.72    236.19 o
  -2   3   3     1852.25     1969.29     68.08 o
  -1   3   3    18713.05    18491.03    298.22 o
   0   3   3    12110.81    11340.43    272.40 o
   1   3   3    11785.80    11331.05    200.39 o
   2   3   3    13480.03    13161.41    235.87 o
   3   3   3     7292.98     7016.36    158.14 o
   4   3   3    16272.33    16473.29    310.00 o
   5   3   3     2237.89     2101.41    150.14 o
   6   3   3    14073.46    14624.25    419.06 o
   7   3   3       35.03      149.68     93.86 o
   8   3   3     8184.72     7150.42    481.70 o
  -9   4   3      366.69      455.35    142.93 o
  -8   4   3     5372.59     5161.99    283.66 o
  -7   4   3     2690.40     2689.40    205.67 o
  -6   4   3     5206.63     4838.93    230.79 o
  -5   4   3     7674.08     6908.87    238.65 o
  -4   4   3     5313.50     5503.18    137.29 o
  -3   4   3     6316.40     6648.47    148.79 o
  -2   4   3     3874.13     3892.05    100.07 o
  -1   4   3     8175.41     7930.41    172.66 o
   0   4   3     4854.03     4877.45    162.63 o
   1   4   3    10593.84    10677.11    209.42 o
   2   4   3      104.58       81.63     32.79 o
   3   4   3     9689.83     9190.87    193.48 o
   4   4   3      235.37      215.16     46.45 o
   5   4   3     3200.34     3148.87    178.36 o
   6   4   3      125.73      235.64     85.74 o
   7   4   3      359.39      308.81    109.77 o
   8   4   3        6.64      105.57    106.65 o
  -9   5   3      164.20        8.94    119.35 o
  -8   5   3      616.06      452.95    125.88 o
  -7   5   3       11.15       31.63     86.54 o
  -6   5   3     2586.40     2235.14    170.35 o
  -5   5   3     2496.83     2712.95    164.64 o
  -4   5   3     3273.60     3438.86    139.07 o
  -3   5   3    17193.29    16662.95    300.18 o
  -2   5   3      485.21      571.69     47.65 o
  -1   5   3    35641.74    34780.13    543.14 o
   0   5   3     4235.83     4290.02    247.01 o
   1   5   3    31882.13    32543.75    513.44 o
   2   5   3    17677.33    17759.90    309.91 o
   3   5   3    19966.09    19676.17    349.19 o
   4   5   3    21838.31    21750.43    391.22 o
   5   5   3     5014.68     5012.30    292.35 o
   6   5   3    17291.61    17144.91    468.06 o
   7   5   3      170.70      156.22    101.15 o
   8   5   3     8134.41     8559.75    391.02 o
  -8   6   3     5619.30     5459.94    368.89 o
  -7   6   3     5232.09     5087.73    265.23 o
  -6   6   3     7378.88     7274.23    277.22 o
  -5   6   3    14546.64    15429.63    407.04 o
  -4   6   3     4219.12     4417.74    174.95 o
  -3   6   3    24757.73    24291.51    414.09 o
  -2   6   3     1739.38     1979.07     98.72 o
  -1   6   3    20472.02    20799.06    357.97 o
   0   6   3     1493.12     1602.99    116.14 o
   1   6   3    15567.80    15653.09    283.09 o
   2   6   3     2222.04     2327.22     88.85 o
   3   6   3     3397.83     3661.48    119.88 o
   4   6   3     1001.60     1167.08    101.71 o
   5   6   3       13.76      -38.81     65.72 o
   6   6   3      107.81       33.53     85.97 o
   7   6   3      142.60      143.34    105.86 o
   8   6   3      156.15      122.26    123.40 o
  -8   7   3      270.95       24.10    105.47 o
  -7   7   3        9.31       38.41     87.18 o
  -6   7   3      970.36      968.41    302.77 o
  -5   7   3     1945.12     1846.83    149.12 o
  -4   7   3      923.03      845.23     94.78 o
  -3   7   3    11780.13    11589.04    239.37 o
  -2   7   3        5.82      -30.10     30.10 o
  -1   7   3    21175.52    20812.48    448.42 o
   0   7   3     2320.99     2214.41     80.58 o
   1   7   3    18276.71    18221.66    374.14 o
   2   7   3     8179.72     8293.00    186.46 o
   3   7   3    11142.83    11172.16    236.00 o
   4   7   3    13834.09    13997.47    289.62 o
   5   7   3     3683.42     4158.12    277.41 o
   6   7   3    12514.01    12767.96    394.98 o
   7   7   3      150.23      194.16    107.22 o
   8   7   3     7048.69     7769.93    367.96 o
  -8   8   3     4451.25     4225.04    278.67 o
  -7   8   3     3417.95     3587.61    237.22 o
  -6   8   3     3358.54     3068.60    248.83 o
  -5   8   3    11736.20    11671.88    347.86 o
  -4   8   3     1327.90     1221.98     86.23 o
  -3   8   3    16226.27    16418.26    338.10 o
  -2   8   3        3.01       16.16     41.18 o
  -1   8   3    17149.66    17493.29    378.91 o
   0   8   3       92.42       -5.72     43.56 o
   1   8   3     7572.18     7936.97    187.26 o
   2   8   3      948.04      992.86     84.13 o
   3   8   3     1574.10     1698.06    114.63 o
   4   8   3      814.95     1009.43     83.57 o
   5   8   3       21.02       23.77     71.80 o
   6   8   3      186.30      148.35     93.57 o
   7   8   3       92.04       16.90    100.98 o
   8   8   3        3.72      199.48    209.84 o
  -8   9   3       39.03      -35.76    115.88 o
  -7   9   3      247.94      143.42    107.08 o
  -6   9   3       90.66      155.92     86.17 o
  -5   9   3     1427.41     1516.83    185.41 o
  -4   9   3       39.94       21.69     47.19 o
  -3   9   3     3497.05     3844.35    139.73 o
  -2   9   3      829.75      939.58     90.15 o
  -1   9   3     3318.45     3591.69    145.67 o
   0   9   3     3443.40     3309.86    124.97 o
   1   9   3     2560.87     3025.32    113.24 o
   2   9   3     6228.66     6284.76    169.59 o
   3   9   3     3811.18     3997.93    140.83 o
   4   9   3     5950.83     6057.02    181.99 o
   5   9   3     2032.61     2534.63    176.51 o
   6   9   3     4925.32     4953.96    411.35 o
   7   9   3      241.01      405.48    208.58 o
  -8  10   3     3437.19     3601.57    319.20 o
  -7  10   3     1970.94     1764.07    190.80 o
  -6  10   3     3806.90     3563.89    291.02 o
  -5  10   3     5393.24     5869.04    263.08 o
  -4  10   3     1758.25     1843.50    113.92 o
  -3  10   3     9134.94     8859.95    222.85 o
  -2  10   3      597.92      652.80     87.12 o
  -1  10   3     7615.64     8762.04    223.87 o
   0  10   3      109.31      125.73     47.35 o
   1  10   3     5527.17     5668.28    232.63 o
   2  10   3       99.69       50.35     53.10 o
   3  10   3     1079.96     1055.16    145.36 o
   4  10   3       24.48      -33.90     68.46 o
   5  10   3        8.91      107.14    194.76 o
   6  10   3       31.32       75.39    214.87 o
   7  10   3      182.93      317.37    327.95 o
  -7  11   3       48.58       20.74    115.26 o
  -6  11   3      662.98      519.00    126.65 o
  -5  11   3     1211.00     1471.75    280.75 o
  -4  11   3      289.73      293.47     67.87 o
  -3  11   3     5398.34     5326.52    180.76 o
  -2  11   3      116.35      115.52     56.24 o
  -1  11   3    10023.03    10465.96    250.94 o
   0  11   3     1451.00     1437.17    254.77 o
   1  11   3    10527.28     9947.99    339.55 o
   2  11   3     2466.86     2349.72    179.07 o
   3  11   3     6382.89     6567.46    384.13 o
   4  11   3     3893.67     3681.39    338.79 o
   5  11   3     2018.83     1671.14    284.71 o
   6  11   3     4029.88     3630.75    388.18 o
   7  11   3       50.54      141.04    210.30 o
  -7  12   3     2310.96     1837.99    239.65 o
  -6  12   3     2959.34     3071.89    248.83 o
  -5  12   3     6099.48     6240.24    286.35 o
  -4  12   3     1929.41     1918.39    131.31 o
  -3  12   3     6274.17     6158.22    212.57 o
  -2  12   3      236.68      254.30     98.44 o
  -1  12   3     5095.45     5188.09    236.04 o
   0  12   3       52.51       65.83    105.91 o
   1  12   3     2269.60     2207.52    323.92 o
   2  12   3      980.44     1010.38    132.12 o
   3  12   3      696.47      460.77    101.23 o
   4  12   3      922.10      871.55    128.86 o
   5  12   3       18.15      131.92    181.36 o
   6  12   3      216.87      262.21    283.98 o
   7  12   3       67.00      135.87    236.85 o
  -7  13   3        3.67      114.93    156.34 o
  -6  13   3      885.81     1114.45    225.40 o
  -5  13   3      892.16      815.47    166.54 o
  -4  13   3     1536.41     1478.47    142.16 o
  -3  13   3     5548.32     5809.58    246.49 o
  -2  13   3      670.50      806.10    132.51 o
  -1  13   3    10722.49    10710.41    404.60 o
   0  13   3      201.02       55.03     93.60 o
   1  13   3    10126.45     9468.39    356.07 o
   2  13   3     3888.05     4124.78    250.34 o
   3  13   3     6598.24     7060.71    460.66 o
   4  13   3     7056.48     6929.15    304.03 o
   5  13   3     1638.53     1622.88    311.78 o
   6  13   3     6671.69     6110.28    550.87 o
  -6  14   3     1693.05     1387.21    331.72 o
  -5  14   3     2855.83     3250.83    712.45 o
  -4  14   3      999.85     1193.51    139.40 o
  -3  14   3     4808.12     4498.41    227.73 o
  -2  14   3      595.18      910.42    207.15 o
  -1  14   3     4260.23     4621.76    285.75 o
   0  14   3       18.28        7.17     77.38 o
   1  14   3     3405.39     3817.11    281.78 o
   2  14   3       54.93       26.87     88.31 o
   3  14   3     1175.88     1010.60    158.27 o
   4  14   3      109.22       75.28    110.54 o
   5  14   3      123.18      309.43    232.47 o
   6  14   3       29.53      -51.64    226.48 o
  -5  15   3      578.11      756.43    281.46 o
  -4  15   3       67.44       49.60     90.17 o
  -3  15   3     2223.60     2382.43    184.36 o
  -2  15   3      106.14      114.07     82.03 o
  -1  15   3     3371.51     3639.36    224.16 o
   0  15   3     1012.91     1010.47    141.62 o
   1  15   3     3230.19     3156.55    261.53 o
   2  15   3     1873.36     1750.62    183.55 o
   3  15   3     1811.22     1759.68    199.92 o
   4  15   3     2940.98     2870.49    236.86 o
   5  15   3      702.50      929.55    326.97 o
  -4  16   3      543.85      219.58    152.78 o
  -3  16   3     1755.41     1491.90    182.43 o
  -2  16   3      127.84      110.73     92.22 o
  -1  16   3     1846.98     1897.01    177.35 o
   0  16   3       41.35      110.83     95.24 o
   1  16   3     1222.45      815.04    146.31 o
   2  16   3       34.45      -47.09     99.05 o
   3  16   3      615.22      457.92    148.96 o
   4  16   3       76.27      -47.35    191.16 o
   5  16   3      126.01      230.55    314.59 o
  -4  17   3       78.04      138.67    178.43 o
  -3  17   3     1072.71     1040.12    205.24 o
  -2  17   3        0.94     -106.72    116.14 o
  -1  17   3     1386.41     1435.98    230.06 o
   0  17   3      221.30      105.86    111.66 o
   1  17   3     1100.19      876.12    169.52 o
   2  17   3     1239.06      866.55    174.18 o
   3  17   3     1027.91     1064.94    194.31 o
   4  17   3     1878.33     2104.99    251.31 o
  -3  18   3     3217.41     3587.17    349.85 o
  -2  18   3       52.24      -57.38    131.95 o
  -1  18   3     2512.20     2478.40    299.04 o
   0  18   3      603.33      613.19    191.92 o
   1  18   3     1239.88     1596.11    701.14 o
   2  18   3      626.51      730.37    201.43 o
   3  18   3      169.82      270.96    165.23 o
  -2  19   3        7.02     -108.61    150.92 o
  -1  19   3     1319.50     1449.03    251.44 o
   0  19   3      350.51      482.74    209.84 o
   1  19   3     1900.32     1708.56    269.67 o
  -9   0   4     2696.00     3372.02    370.42 o
  -8   0   4     1090.70     1201.39    332.98 o
  -7   0   4     8489.84     8851.26    448.63 o
  -6   0   4        6.44      164.75    100.11 o
  -5   0   4    14779.48    13495.49    509.09 o
  -4   0   4     2274.22     2555.73    119.72 o
  -3   0   4    16903.81    17916.32    436.93 o
  -2   0   4     7402.87     7182.62    212.76 o
  -1   0   4      552.11      535.84     61.48 o
   0   0   4    17926.40    17624.42    512.28 o
   1   0   4     5472.23     5076.37    170.82 o
   2   0   4     2507.35     2316.06    122.98 o
   3   0   4    10266.79     9528.18    290.13 o
   4   0   4        4.58      -24.65     99.62 o
   5   0   4     2634.47     2550.51    267.64 o
   6   0   4     2397.09     1807.58    227.17 o
   7   0   4       59.77      -94.38    148.27 o
   8   0   4     2318.22     2333.36    306.67 o
  -9   1   4      401.03      314.69    135.91 o
  -8   1   4      929.35      918.33    143.28 o
  -7   1   4     2727.92     2599.20    189.20 o
  -6   1   4      381.57      315.11     82.45 o
  -5   1   4     8418.21     8225.32    260.98 o
  -4   1   4      606.14      655.80     59.19 o
  -3   1   4    13486.88    12878.69    257.27 o
  -2   1   4    10889.17    11067.45    204.98 o
  -1   1   4    17219.30    16144.57    271.88 o
   0   1   4    25134.82    24340.20    797.01 o
   1   1   4    21907.34    20742.55    341.62 o
   2   1   4    35272.72    34531.61    546.37 o
   3   1   4     4531.14     4321.12    125.47 o
   4   1   4    30869.31    29414.14    498.18 o
   5   1   4      161.80      139.29     70.78 o
   6   1   4    15023.75    15333.22    433.77 o
   7   1   4     2366.55     2424.08    199.24 o
   8   1   4     4227.38     4214.47    275.75 o
  -9   2   4     2777.52     2752.91    243.07 o
  -8   2   4     1519.33     1260.96    161.05 o
  -7   2   4     6138.41     6393.91    285.33 o
  -6   2   4      558.91      538.11     94.86 o
  -5   2   4     7726.76     7522.31    247.64 o
  -4   2   4       18.36       62.62     33.33 o
  -3   2   4     7519.52     7239.26    156.29 o
  -2   2   4      963.03     1103.01     55.69 o
  -1   2   4    12683.13    12896.89    224.92 o
   0   2   4      376.19      489.01     42.74 o
   1   2   4     1896.59     1815.51     88.57 o
   2   2   4      125.26       39.86     30.25 o
   3   2   4      272.45      326.38     46.71 o
   4   2   4      185.90      125.96     49.78 o
   5   2   4       33.53       25.41     62.99 o
   6   2   4      783.51      580.64    106.12 o
   7   2   4       18.33        0.83    100.84 o
   8   2   4      895.40      431.74    165.04 o
  -9   3   4      326.71      434.00    155.61 o
  -8   3   4      134.46      164.02    101.20 o
  -7   3   4     2743.09     2647.35    196.79 o
  -6   3   4       39.22       75.22     67.21 o
  -5   3   4     8592.49     8277.55    379.41 o
  -4   3   4     2279.56     2078.51     90.28 o
  -3   3   4    13454.17    12957.31    241.60 o
  -2   3   4    11894.64    11618.76    213.58 o
  -1   3   4    11429.59    10948.10    197.82 o
   0   3   4    24892.99    24238.88    508.04 o
   1   3   4     7384.13     6834.78    141.36 o
   2   3   4    39664.48    39458.67    612.71 o
   3   3   4      550.41      594.65     55.72 o
   4   3   4    34817.29    35440.38    651.98 o
   5   3   4      673.87      721.04    116.44 o
   6   3   4    16892.46    16306.97    454.86 o
   7   3   4     1565.93     1536.14    177.93 o
   8   3   4     4368.35     4434.41    282.24 o
  -9   4   4     1751.91     1616.32    193.42 o
  -8   4   4     1648.46     1427.12    179.83 o
  -7   4   4     3632.51     3597.57    225.11 o
  -6   4   4     1507.32     1483.48    184.63 o
  -5   4   4     5988.17     5756.14    217.82 o
  -4   4   4     1019.30      888.74     83.60 o
  -3   4   4    12556.20    12841.25    243.26 o
  -2   4   4      285.15      314.52     38.94 o
  -1   4   4    15340.29    14427.75    251.08 o
   0   4   4     1402.98     1474.11     97.85 o
   1   4   4    14167.42    14053.99    248.99 o
   2   4   4      182.10      218.44     37.00 o
   3   4   4     2323.79     2398.54    100.91 o
   4   4   4       14.90      -23.31     41.06 o
   5   4   4      628.54      607.77    100.17 o
   6   4   4      723.16      961.54    197.05 o
   7   4   4      324.95      188.29    102.18 o
   8   4   4      954.93      941.96    216.79 o
  -9   5   4      285.11      150.05    141.83 o
  -8   5   4      782.57      729.50    139.53 o
  -7   5   4     3235.65     3494.65    225.92 o
  -6   5   4      272.98      124.51    125.50 o
  -5   5   4    12973.05    12744.16    356.24 o
  -4   5   4      856.36      921.67     79.70 o
  -3   5   4    23502.56    23127.23    395.56 o
  -2   5   4    14450.96    14808.96    274.15 o
  -1   5   4    29417.50    27953.81    451.25 o
   0   5   4    36769.20    35173.78    714.05 o
   1   5   4    19103.07    18868.16    323.32 o
   2   5   4    48215.12    48546.96    749.15 o
   3   5   4     1936.79     2115.90     94.49 o
   4   5   4    37505.56    37602.93    621.87 o
   5   5   4      703.93      815.32    111.17 o
   6   5   4    15804.81    15855.47    453.06 o
   7   5   4     2888.72     3387.29    251.37 o
   8   5   4     4080.90     3967.91    470.10 o
  -8   6   4     1195.67     1072.11    163.44 o
  -7   6   4     7200.08     7560.13    417.14 o
  -6   6   4      340.68       43.27     81.47 o
  -5   6   4     9414.90     9750.66    303.92 o
  -4   6   4       56.32       11.73     39.39 o
  -3   6   4     9299.83     8670.68    192.29 o
  -2   6   4     1454.76     1516.10     74.77 o
  -1   6   4     8203.80     8179.67    176.55 o
   0   6   4      508.85      423.13     67.92 o
   1   6   4      617.09      550.99     47.30 o
   2   6   4      685.33      649.43     72.52 o
   3   6   4      110.94      101.44     42.70 o
   4   6   4       37.48       48.78     48.19 o
   5   6   4      609.40      710.46    101.91 o
   6   6   4      685.52      661.30    120.76 o
   7   6   4       56.79       99.40    103.86 o
   8   6   4      911.53      605.48    148.38 o
  -8   7   4      284.81      217.21    150.85 o
  -7   7   4     2499.45     2710.58    210.89 o
  -6   7   4      116.31      172.09     84.21 o
  -5   7   4     8806.80     8655.35    307.84 o
  -4   7   4      514.63      454.07     73.50 o
  -3   7   4    16372.94    15655.18    300.65 o
  -2   7   4     6230.52     6180.67    155.01 o
  -1   7   4    17569.62    18757.55    473.54 o
   0   7   4    20872.42    19340.59    630.06 o
   1   7   4    12096.79    12428.79    243.87 o
   2   7   4    33894.80    33884.99    557.28 o
   3   7   4     1819.63     1920.16     97.54 o
   4   7   4    29053.03    29957.33    524.20 o
   5   7   4      372.55      299.49     88.24 o
   6   7   4    13935.81    14213.97    543.37 o
   7   7   4     1783.52     2111.59    199.59 o
   8   7   4     3392.53     3956.21    429.99 o
  -8   8   4      755.10      543.55    143.73 o
  -7   8   4     5369.45     5256.77    347.65 o
  -6   8   4      183.19      253.68     98.11 o
  -5   8   4     8211.60     7952.33    277.25 o
  -4   8   4       49.97      106.84     48.35 o
  -3   8   4     8283.17     8143.62    197.63 o
  -2   8   4      751.26      808.43     74.55 o
  -1   8   4     2551.55     2736.30    119.91 o
   0   8   4     2234.79     2038.34    143.82 o
   1   8   4       68.14       34.33     51.51 o
   2   8   4      539.85      562.71     59.00 o
   3   8   4      535.37      521.57     71.94 o
   4   8   4        0.83      -17.68     48.01 o
   5   8   4       68.94       34.29     79.91 o
   6   8   4      861.87      923.30    192.75 o
   7   8   4       89.58      134.78    253.82 o
   8   8   4      989.86     1045.81    273.49 o
  -8   9   4       64.83      117.24    134.52 o
  -7   9   4     1123.40     1159.91    158.91 o
  -6   9   4       94.25      240.02     95.61 o
  -5   9   4     2492.94     2828.30    214.90 o
  -4   9   4     1470.38     1503.07    102.10 o
  -3   9   4     2662.57     2959.57    130.44 o
  -2   9   4     5430.39     5240.69    161.66 o
  -1   9   4     3842.56     4008.89    142.53 o
   0   9   4     7702.75     7292.60    205.25 o
   1   9   4     5105.76     5485.54    419.31 o
   2   9   4     8571.78     8887.47    298.60 o
   3   9   4     1833.25     1910.19    192.57 o
   4   9   4     8007.48     7942.38    276.80 o
   5   9   4        5.74       65.55    136.68 o
   6   9   4     4670.95     4795.63    619.47 o
   7   9   4      986.59     1068.91    254.88 o
  -8  10   4      570.39      513.78    191.48 o
  -7  10   4     3069.72     3330.39    315.38 o
  -6  10   4      151.91      149.45     98.15 o
  -5  10   4     3944.41     3830.24    477.50 o
  -4  10   4       11.46       39.69     52.91 o
  -3  10   4     3511.74     3723.43    148.15 o
  -2  10   4       47.61       80.49     50.57 o
  -1  10   4     2403.98     2388.98    319.66 o
   0  10   4      226.94      186.89     71.09 o
   1  10   4       30.76      -57.40     57.40 o
   2  10   4       64.68      -23.56     62.03 o
   3  10   4      261.07      158.86     77.95 o
   4  10   4      236.74      234.50     85.96 o
   5  10   4      557.38      375.51    170.34 o
   6  10   4      242.22      219.32    182.14 o
   7  10   4       59.67     -162.12    180.68 o
  -7  11   4     1353.47     1455.59    188.56 o
  -6  11   4        9.30       15.20    101.89 o
  -5  11   4     4637.08     4533.97    241.71 o
  -4  11   4      426.16      494.39     78.40 o
  -3  11   4     9300.78     9193.18    262.91 o
  -2  11   4     1925.82     2091.45    183.54 o
  -1  11   4    10038.89    10172.51    544.45 o
   0  11   4     4821.60     4618.37    229.47 o
   1  11   4     5763.90     5559.94    278.21 o
   2  11   4     8863.79     8368.04    368.66 o
   3  11   4      612.55      488.48    100.17 o
   4  11   4     9650.58    10498.08    346.41 o
   5  11   4      413.92      612.40    206.45 o
   6  11   4     5725.23     5877.62    938.63 o
   7  11   4     1229.80     1696.54    326.45 o
  -7  12   4     2673.40     3102.25    295.92 o
  -6  12   4      314.27       35.34    183.66 o
  -5  12   4     3250.43     3010.38    248.59 o
  -4  12   4       18.92        6.54     67.50 o
  -3  12   4     2917.51     2866.56    213.41 o
  -2  12   4      759.17      618.38    101.92 o
  -1  12   4     1064.92     1097.58    126.92 o
   0  12   4     2102.98     1839.47    163.90 o
   1  12   4      125.35      177.45     82.70 o
   2  12   4      670.65      775.77    164.17 o
   3  12   4      217.16       90.50     86.29 o
   4  12   4       15.58       87.85     94.83 o
   5  12   4      130.16      128.17    263.87 o
   6  12   4      391.88      374.17    479.99 o
  -6  13   4      274.50      235.02    165.57 o
  -5  13   4     5186.25     4957.49    590.57 o
  -4  13   4       30.88      149.97     83.93 o
  -3  13   4     8035.27     8634.52    447.97 o
  -2  13   4     2858.05     3260.17    238.31 o
  -1  13   4     8506.13     8632.87    309.31 o
   0  13   4     9585.38     9374.22    335.17 o
   1  13   4     4755.78     4590.66    345.68 o
   2  13   4    14679.88    15526.12    477.15 o
   3  13   4      483.29      485.53    113.30 o
   4  13   4    13017.23    12176.39    419.62 o
   5  13   4      269.83      265.82    220.00 o
   6  13   4     5978.67     5845.37    784.07 o
  -6  14   4      167.85      352.11    231.20 o
  -5  14   4     2521.92     2141.33    271.72 o
  -4  14   4       55.50       71.06     87.01 o
  -3  14   4     2545.13     2674.43    189.59 o
  -2  14   4       23.96       29.01     74.03 o
  -1  14   4     2299.89     2469.11    193.21 o
   0  14   4       37.85      -73.56     73.56 o
   1  14   4      665.77      854.77    131.45 o
   2  14   4      145.12      185.18    100.09 o
   3  14   4      116.70      102.11    102.77 o
   4  14   4        0.44      -25.78    103.10 o
   5  14   4        0.53     -179.54    207.34 o
   6  14   4      110.10       51.52    250.56 o
  -5  15   4     1648.21     1453.44    334.24 o
  -4  15   4      324.81      376.74    105.90 o
  -3  15   4     2983.72     3034.23    207.11 o
  -2  15   4     1492.14     1624.37    171.12 o
  -1  15   4     2954.00     3203.71    222.49 o
   0  15   4     3838.39     4153.15    257.11 o
   1  15   4     1756.60     1528.02    190.07 o
   2  15   4     6121.34     5966.03    828.47 o
   3  15   4      287.20      267.20    179.55 o
   4  15   4     5441.87     5779.51    326.83 o
   5  15   4       85.11      244.84    296.98 o
  -5  16   4     1174.90     1610.87    392.04 o
  -4  16   4       17.67       57.75    101.06 o
  -3  16   4     1274.45     1303.22    160.95 o
  -2  16   4       23.36      -14.67     90.97 o
  -1  16   4      780.00      904.53    143.42 o
   0  16   4      150.63       46.22    102.73 o
   1  16   4      348.45      222.22    112.12 o
   2  16   4       54.01      -54.68     94.05 o
   3  16   4       27.03      -40.21    108.90 o
   4  16   4        0.80      -48.77    132.11 o
  -4  17   4      103.13      240.26    167.75 o
  -3  17   4      986.63     1004.98    176.53 o
  -2  17   4     1018.29      823.24    158.15 o
  -1  17   4     1030.72      904.96    153.54 o
   0  17   4     2297.72     2280.66    214.91 o
   1  17   4      848.02     1067.86    171.18 o
   2  17   4     3134.80     3767.90    355.35 o
   3  17   4      230.14      147.57    161.05 o
   4  17   4     3081.22     2982.02    298.53 o
  -3  18   4     1059.09     1316.47    239.72 o
  -2  18   4      553.57      681.65    388.27 o
  -1  18   4      386.74      331.26    163.22 o
   0  18   4      339.16      210.79    131.65 o
   1  18   4        3.51     -131.16    131.16 o
   2  18   4       91.34      -40.55    133.90 o
   3  18   4      102.11      160.39    246.28 o
  -1  19   4     2055.22     2020.78    296.50 o
   0  19   4     1435.33     2125.19    289.50 o
   1  19   4     1335.86     1085.35    459.89 o
  -9   0   5     3008.49     2723.16    336.94 o
  -8   0   5      659.82      714.56    251.31 o
  -7   0   5     4169.03     4353.34    336.57 o
  -6   0   5     2334.85     2069.69    228.90 o
  -5   0   5     1128.80     1161.87    207.33 o
  -4   0   5     5794.75     5893.21    381.49 o
  -3   0   5     1728.82     1999.35    119.20 o
  -2   0   5     4343.93     3961.13    154.14 o
  -1   0   5    12883.90    12548.68    332.16 o
   0   0   5       39.98      -45.48     53.51 o
   1   0   5    11050.78    10808.80    537.87 o
   2   0   5     2199.85     2406.92    137.28 o
   3   0   5      280.62      105.42     60.51 o
   4   0   5    10757.58    10619.78    339.09 o
   5   0   5      457.61      366.26    125.19 o
   6   0   5     4785.14     4645.16    339.06 o
   7   0   5     2482.04     2295.38    279.87 o
   8   0   5     1076.96     1164.54    277.69 o
  -9   1   5     1458.65     1876.11    208.69 o
  -8   1   5        9.77      -43.80     87.73 o
  -7   1   5     4101.74     4153.56    233.90 o
  -6   1   5     2118.82     2060.39    160.21 o
  -5   1   5     7973.87     7600.83    449.81 o
  -4   1   5    12433.43    12414.87    243.14 o
  -3   1   5    12855.29    12229.27    236.87 o
  -2   1   5    30888.32    30633.12    491.12 o
  -1   1   5    10308.84    10183.45    199.26 o
   0   1   5    60577.08    58427.90    889.58 o
   1   1   5        3.61      -16.07     34.21 o
   2   1   5    53393.04    53610.14    823.91 o
   3   1   5     7225.67     7287.48    178.23 o
   4   1   5    22450.29    22163.51    404.35 o
   5   1   5    10918.65    10589.37    322.24 o
   6   1   5     5162.38     5224.21    251.66 o
   7   1   5     6797.07     6996.81    316.69 o
   8   1   5      542.06      479.04    139.99 o
  -9   2   5     2028.90     1813.64    205.33 o
  -8   2   5        6.45       19.62     96.98 o
  -7   2   5     2849.87     2756.78    199.54 o
  -6   2   5      479.50      413.00    135.66 o
  -5   2   5     5101.31     5084.05    208.03 o
  -4   2   5     1160.26     1231.94     74.95 o
  -3   2   5     3885.67     3884.98    112.71 o
  -2   2   5     1167.14     1223.02     63.18 o
  -1   2   5       29.63       20.96     26.80 o
   0   2   5      433.21      484.43     47.17 o
   1   2   5       68.16       20.93     29.82 o
   2   2   5     2094.06     2446.14     99.09 o
   3   2   5      104.04       37.35     39.73 o
   4   2   5     3224.63     3445.55    132.73 o
   5   2   5     1439.63     1586.87    137.93 o
   6   2   5     2522.25     2418.18    183.84 o
   7   2   5     2302.68     2287.26    207.12 o
   8   2   5      393.25      338.08    132.10 o
  -9   3   5     1591.19     1105.52    171.87 o
  -8   3   5      177.29      116.76    100.00 o
  -7   3   5     3949.11     4011.69    237.75 o
  -6   3   5     2804.76     3281.30    193.68 o
  -5   3   5     5543.48     5605.87    245.20 o
  -4   3   5    12546.71    12740.66    254.36 o
  -3   3   5     3829.66     3797.24    143.86 o
  -2   3   5    35022.14    34863.38    547.93 o
  -1   3   5      700.77      710.74    107.76 o
   0   3   5    67089.54    68668.99   1132.82 o
   1   3   5     2009.80     2061.20     76.95 o
   2   3   5    61529.77    61923.54    936.34 o
   3   3   5     5188.52     4894.87    138.61 o
   4   3   5    23078.06    23710.17    429.54 o
   5   3   5     5440.17     5643.05    232.34 o
   6   3   5     4278.34     4195.83    230.42 o
   7   3   5     3458.72     3882.39    248.73 o
   8   3   5      325.85      376.27    134.31 o
  -9   4   5     1724.98     1791.05    208.80 o
  -8   4   5        3.45      -37.38     91.88 o
  -7   4   5     2952.84     2638.74    199.43 o
  -6   4   5       46.69      -11.12     69.73 o
  -5   4   5     4226.37     4064.61    195.23 o
  -4   4   5      425.96      602.15     58.86 o
  -3   4   5     6761.70     6678.53    180.96 o
  -2   4   5      494.71      531.75     59.38 o
  -1   4   5     9533.50     8859.31    175.84 o
   0   4   5      137.52       54.20     46.34 o
   1   4   5     4932.21     5201.96    124.53 o
   2   4   5       21.42        0.15     31.81 o
   3   4   5     2594.55     2694.79    120.37 o
   4   4   5     1893.51     2099.88    108.68 o
   5   4   5      921.81      887.88    160.83 o
   6   4   5      981.27      957.79    129.74 o
   7   4   5     1298.81     1419.91    166.39 o
   8   4   5      307.52      428.12    147.12 o
  -8   5   5       49.24       25.24     99.40 o
  -7   5   5     5671.33     6278.23    453.05 o
  -6   5   5     2620.38     2756.85    187.43 o
  -5   5   5    10254.95    10177.33    308.20 o
  -4   5   5    16329.28    16070.98    309.92 o
  -3   5   5    12769.94    13113.53    258.27 o
  -2   5   5    44395.27    44003.38    685.78 o
  -1   5   5     4529.22     4498.65    146.54 o
   0   5   5    77039.42    74787.08   1401.50 o
   1   5   5     1230.90     1186.20    101.48 o
   2   5   5    59213.49    59511.27    910.50 o
   3   5   5    10811.46    10365.88    224.80 o
   4   5   5    20901.94    20375.54    383.87 o
   5   5   5    11730.34    12013.49    374.75 o
   6   5   5     3622.96     3747.73    227.65 o
   7   5   5     5843.67     6083.19    303.75 o
   8   5   5      180.64      143.41    204.17 o
  -8   6   5        6.68       42.45    112.88 o
  -7   6   5     3194.04     3459.33    251.37 o
  -6   6   5      683.66      617.54    109.26 o
  -5   6   5     4118.73     3837.69    196.79 o
  -4   6   5     1661.76     1729.46    133.93 o
  -3   6   5     1473.47     1626.63     86.98 o
  -2   6   5     1988.92     2057.42     88.37 o
  -1   6   5      295.80      245.81     74.09 o
   0   6   5      485.40      348.20     74.00 o
   1   6   5     1590.31     1756.86    142.19 o
   2   6   5     1301.46     1298.85     74.98 o
   3   6   5      872.95      932.32     74.95 o
   4   6   5     3093.58     3358.95    137.12 o
   5   6   5      447.82      652.45    106.14 o
   6   6   5     2695.64     2623.90    197.20 o
   7   6   5     1592.98     1525.79    174.58 o
   8   6   5      520.40      446.29    213.93 o
  -8   7   5       25.65      202.33    122.49 o
  -7   7   5     4722.87     5342.70    281.38 o
  -6   7   5     1705.92     1528.82    152.10 o
  -5   7   5     7850.36     8104.59    500.52 o
  -4   7   5     9823.91    10118.13    232.51 o
  -3   7   5     7714.88     7529.83    185.69 o
  -2   7   5    29906.26    29167.36    491.69 o
  -1   7   5     3508.17     3347.36    136.27 o
   0   7   5    50773.08    48324.25   1143.51 o
   1   7   5      256.85      216.63     87.42 o
   2   7   5    44644.60    44509.16    712.04 o
   3   7   5     4789.39     4872.77    152.28 o
   4   7   5    17624.11    19014.89    373.14 o
   5   7   5     7123.76     7549.14    285.72 o
   6   7   5     3444.79     3206.57    263.70 o
   7   7   5     4775.50     4434.79    618.21 o
   8   7   5      300.76      414.83    343.03 o
  -8   8   5       49.48      132.66    120.09 o
  -7   8   5     2563.98     3075.80    229.41 o
  -6   8   5      349.56      425.16    107.01 o
  -5   8   5     1313.14     1301.01    184.05 o
  -4   8   5     1270.95     1332.05     97.42 o
  -3   8   5      166.21      193.08     49.98 o
  -2   8   5     1018.56     1111.54     80.31 o
  -1   8   5      119.78      127.03     53.18 o
   0   8   5      110.31      107.28     59.99 o
   1   8   5      110.04      176.93     69.19 o
   2   8   5      576.43      643.13     98.71 o
   3   8   5      370.86      318.42    102.29 o
   4   8   5     3670.81     3914.14    350.76 o
   5   8   5      969.43     1245.83    222.55 o
   6   8   5     1948.30     1531.02    452.35 o
   7   8   5     1768.78     1629.27    309.78 o
  -8   9   5      154.45      139.85    132.74 o
  -7   9   5     1361.27      963.04    155.55 o
  -6   9   5     1430.96     1409.65    164.26 o
  -5   9   5     2210.29     2055.04    177.37 o
  -4   9   5     4730.45     4992.00    170.48 o
  -3   9   5     4085.11     4221.94    208.85 o
  -2   9   5     8141.48     8239.98    251.51 o
  -1   9   5     3141.73     3160.34    286.19 o
   0   9   5    13436.73    13276.00    377.83 o
   1   9   5      134.06       57.59     71.86 o
   2   9   5    13157.89    13386.70    389.68 o
   3   9   5     1935.07     2013.45    189.20 o
   4   9   5     7950.02     7728.35    286.22 o
   5   9   5     4107.64     3908.22    379.97 o
   6   9   5     3018.22     3310.41    374.74 o
   7   9   5     2812.03     2887.01    654.65 o
  -7  10   5     1584.53     1592.68    188.79 o
  -6  10   5       69.54      -73.11     91.44 o
  -5  10   5     1704.47     1882.78    169.21 o
  -4  10   5       63.90      125.20     58.88 o
  -3  10   5      279.48      277.69     68.51 o
  -2  10   5       21.74       43.02     66.38 o
  -1  10   5      554.99      538.06    111.36 o
   0  10   5       42.22      -18.13     61.53 o
   1  10   5     1255.75     1255.82    191.16 o
   2  10   5      705.98      788.95    138.20 o
   3  10   5      447.55      426.03     93.45 o
   4  10   5      630.04      467.73    114.92 o
   5  10   5      424.62      351.17    180.31 o
   6  10   5      344.10      178.20    166.65 o
   7  10   5     1330.65     1147.22    339.26 o
  -7  11   5     2991.97     3003.24    281.96 o
  -6  11   5      765.30      415.52    141.73 o
  -5  11   5     4877.03     4495.08    396.68 o
  -4  11   5     2860.11     2968.75    178.98 o
  -3  11   5     3878.79     3755.46    264.43 o
  -2  11   5     7802.75     7917.74    277.98 o
  -1  11   5     1094.03     1236.41    144.00 o
   0  11   5    13976.72    13372.55    423.50 o
   1  11   5      443.34      301.53     94.67 o
   2  11   5    15238.41    14839.81    444.98 o
   3  11   5     2984.88     2707.54    194.99 o
   4  11   5     7298.88     7748.24    309.39 o
   5  11   5     4023.81     4052.65    427.71 o
   6  11   5     1619.24     1601.13    388.27 o
   7  11   5     2935.35     2249.54    385.60 o
  -7  12   5     1044.92     1421.59    579.26 o
  -6  12   5      356.73      241.79    160.75 o
  -5  12   5      559.95      517.43    175.91 o
  -4  12   5     1202.87     1304.10    136.41 o
  -3  12   5      147.17      197.50     80.49 o
  -2  12   5     1066.91      992.92    151.26 o
  -1  12   5       12.60      -12.91     71.59 o
   0  12   5      166.13      203.66     85.33 o
   1  12   5      184.02      238.95     90.38 o
   2  12   5      149.89      292.73    102.48 o
   3  12   5        2.93      -40.03     86.59 o
   4  12   5     1383.14     1231.09    152.58 o
   5  12   5      128.03      540.69    209.60 o
   6  12   5      823.76      266.38    314.13 o
  -6  13   5      543.71      948.83    215.90 o
  -5  13   5     3871.32     4526.87    368.47 o
  -4  13   5     4786.56     4854.38    257.54 o
  -3  13   5     4278.06     4494.39    249.19 o
  -2  13   5    13373.61    14324.58    421.47 o
  -1  13   5     1148.26     1202.38    141.86 o
   0  13   5    22558.65    22082.10   1394.69 o
   1  13   5      337.16      372.29    132.76 o
   2  13   5    18599.40    19417.61    555.64 o
   3  13   5     3724.61     3982.87    259.67 o
   4  13   5     7624.22     7191.08    413.15 o
   5  13   5     4548.35     3844.66    459.00 o
   6  13   5     1456.62     1481.30    364.39 o
  -6  14   5       52.11        9.01    166.78 o
  -5  14   5     1376.23     1445.90    413.40 o
  -4  14   5      160.53       59.76     89.34 o
  -3  14   5      813.51      866.04    132.40 o
  -2  14   5      341.54      242.38     94.54 o
  -1  14   5      138.01      194.65     97.59 o
   0  14   5      194.44      133.14     96.52 o
   1  14   5        5.80        7.68     86.51 o
   2  14   5       81.36      125.65     94.73 o
   3  14   5        2.00       30.63     97.34 o
   4  14   5      415.33      364.64    203.06 o
   5  14   5      225.37       70.06    237.90 o
  -5  15   5     1593.77     1847.33    280.50 o
  -4  15   5     2267.44     1963.57    182.71 o
  -3  15   5     1130.26     1103.31    146.12 o
  -2  15   5     5581.92     6455.54    383.19 o
  -1  15   5      394.77      475.87    122.01 o
   0  15   5     7722.24     8515.38    386.64 o
   1  15   5       72.69       20.46     90.26 o
   2  15   5     6857.02     6159.84    314.98 o
   3  15   5      801.78      843.75    156.17 o
   4  15   5     3015.35     2700.65    240.41 o
   5  15   5     1266.35      705.41    346.93 o
  -5  16   5      403.51      230.62    268.90 o
  -4  16   5      138.75      131.45    110.27 o
  -3  16   5      318.77      288.15    115.66 o
  -2  16   5      124.12      145.19    100.28 o
  -1  16   5      171.28      300.17    113.96 o
   0  16   5       22.62      -41.18     94.23 o
   1  16   5       96.71       30.00     98.87 o
   2  16   5       34.07       94.60    102.74 o
   3  16   5      238.73      348.72    138.40 o
   4  16   5      384.29      452.69    149.09 o
  -4  17   5     1381.99     1423.67    231.90 o
  -3  17   5      835.62      686.57    140.54 o
  -2  17   5     2930.79     3085.63    240.07 o
  -1  17   5      411.21      632.17    142.73 o
   0  17   5     4816.45     4954.87    312.92 o
   1  17   5        6.02      122.96    118.51 o
   2  17   5     4336.95     4468.66    291.53 o
   3  17   5      398.43      323.61    141.65 o
  -3  18   5       16.11     -143.24    143.24 o
  -2  18   5      196.66      187.61    134.52 o
  -1  18   5      153.70      -91.81    126.55 o
   0  18   5        1.13      -60.89    120.78 o
   1  18   5      252.37      -62.34    121.51 o
   2  18   5      430.85      432.20    148.05 o
   0  19   5     3288.54     3400.66    363.23 o
  -9   0   6      654.43      536.25    325.44 o
  -8   0   6      821.15      963.07    214.99 o
  -7   0   6       16.22       75.28    115.46 o
  -6   0   6     1847.84     1847.58    246.28 o
  -5   0   6     1183.41     1184.69    165.97 o
  -4   0   6      379.00      355.39     76.59 o
  -3   0   6     6927.86     6485.00    228.68 o
  -2   0   6     1049.11     1305.51    215.91 o
  -1   0   6     4444.16     4312.81    174.22 o
   0   0   6    20975.36    22296.82    558.45 o
   1   0   6       74.87       84.17     59.17 o
   2   0   6    28575.91    29190.81    926.01 o
   3   0   6     5781.76     5814.68    234.88 o
   4   0   6     6682.08     6627.10    263.86 o
   5   0   6    12449.71    12891.99    523.32 o
   6   0   6      346.56      130.50    144.50 o
   7   0   6     6830.31     7520.68    469.81 o
   8   0   6      444.54      420.71    194.86 o
  -9   1   6     1996.54     1940.24    210.77 o
  -8   1   6     2548.23     2234.75    236.86 o
  -7   1   6     3692.80     3219.06    250.24 o
  -6   1   6    10367.73    10604.08    334.38 o
  -5   1   6     4028.06     4364.92    198.76 o
  -4   1   6    26749.41    26283.94    451.10 o
  -3   1   6      479.69      578.00     59.12 o
  -2   1   6    52765.54    52298.63    804.85 o
  -1   1   6     5574.48     5845.76    145.43 o
   0   1   6    47178.49    46194.89    793.87 o
   1   1   6    23189.69    21266.79    375.50 o
   2   1   6    18495.79    17927.00    332.28 o
   3   1   6    23970.69    23589.78    426.25 o
   4   1   6     3608.06     3823.69    147.07 o
   5   1   6    12205.86    12541.95    364.88 o
   6   1   6      190.17      320.21    100.11 o
   7   1   6     3658.30     3519.59    363.82 o
   8   1   6       46.35       83.98    125.87 o
  -9   2   6      710.09      402.58    132.69 o
  -8   2   6      572.60      445.24    186.81 o
  -7   2   6      698.00      645.23    115.92 o
  -6   2   6      281.26      295.79    103.96 o
  -5   2   6        5.40       15.91     58.56 o
  -4   2   6       17.95       46.25     43.14 o
  -3   2   6       32.41       51.68     37.58 o
  -2   2   6     2131.65     2464.29    135.80 o
  -1   2   6       19.56      -27.75     27.75 o
   0   2   6     5472.32     5452.92    227.27 o
   1   2   6     1637.61     1480.84    123.46 o
   2   2   6     5461.08     5672.17    159.40 o
   3   2   6     7139.54     6812.86    177.94 o
   4   2   6     1851.70     1919.15    110.52 o
   5   2   6     6149.98     6240.84    294.54 o
   6   2   6        3.26       42.23     85.38 o
   7   2   6     4061.70     4911.09    275.69 o
   8   2   6      183.41      194.45    131.89 o
  -9   3   6     1514.97     1296.42    184.38 o
  -8   3   6     2315.01     2239.00    282.16 o
  -7   3   6     1811.65     1757.17    240.13 o
  -6   3   6     9910.90     9709.78    318.88 o
  -5   3   6      942.53      862.71    104.31 o
  -4   3   6    29931.95    30654.34    518.81 o
  -3   3   6       66.75       49.60     37.51 o
  -2   3   6    61553.14    62628.09    946.92 o
  -1   3   6     5660.06     5493.63    133.78 o
   0   3   6    56216.57    58125.68    983.91 o
   1   3   6    10474.01    10112.73    240.47 o
   2   3   6    14878.87    15121.32    289.88 o
   3   3   6    11306.87    10978.41    239.68 o
   4   3   6     1537.27     1618.64    111.79 o
   5   3   6     6309.18     6278.46    252.41 o
   6   3   6        6.55       50.05     85.89 o
   7   3   6     2325.66     2223.24    201.80 o
   8   3   6       45.40     -120.87    120.87 o
  -9   4   6      888.68     1017.15    173.07 o
  -8   4   6      157.93      126.26    109.18 o
  -7   4   6     1312.90     1622.94    277.49 o
  -6   4   6      564.42      530.08    107.37 o
  -5   4   6     2290.42     2110.36    151.08 o
  -4   4   6      273.43      366.23     55.47 o
  -3   4   6     1658.43     1769.83     88.79 o
  -2   4   6       41.30       12.59     32.99 o
  -1   4   6     1937.43     2114.64     82.78 o
   0   4   6     3006.27     3324.11    182.45 o
   1   4   6     1238.18     1265.04     91.18 o
   2   4   6     4746.16     5191.31    142.71 o
   3   4   6     2592.93     2683.60    127.32 o
   4   4   6      942.55      997.49    113.89 o
   5   4   6     4716.73     4473.68    220.80 o
   6   4   6       32.92      -81.03     81.03 o
   7   4   6     2763.94     2590.52    216.55 o
   8   4   6      228.17      112.33    138.82 o
  -8   5   6     2939.97     2861.07    231.15 o
  -7   5   6     3621.29     3952.23    318.48 o
  -6   5   6    12761.34    13413.88    397.91 o
  -5   5   6     2401.59     2444.79    166.85 o
  -4   5   6    34106.26    34075.35    572.47 o
  -3   5   6      102.76      160.00     43.19 o
  -2   5   6    58309.97    59866.51    915.98 o
  -1   5   6    11212.88    10193.87    382.32 o
   0   5   6    41668.71    40943.49    849.87 o
   1   5   6    27209.03    27143.71    518.01 o
   2   5   6    11765.34    12694.12    254.11 o
   3   5   6    21037.69    20748.96    383.56 o
   4   5   6      755.05      635.01     76.90 o
   5   5   6     9390.55     9427.21    355.32 o
   6   5   6       47.48       53.58    100.84 o
   7   5   6     2463.82     2330.08    295.69 o
   8   5   6      184.44      136.29    186.71 o
  -8   6   6      617.14      704.38    147.65 o
  -7   6   6      350.80      247.64    108.23 o
  -6   6   6      513.03      480.16    109.92 o
  -5   6   6      142.37      101.40     74.41 o
  -4   6   6      178.60      174.90     53.49 o
  -3   6   6      898.58      865.98     71.39 o
  -2   6   6      893.71      867.51     63.84 o
  -1   6   6     1012.97     1018.81    103.90 o
   0   6   6     4295.01     4274.09    186.51 o
   1   6   6      105.43      104.96     77.62 o
   2   6   6     6190.36     6305.32    160.17 o
   3   6   6     3580.90     3682.07    168.77 o
   4   6   6     2768.26     2987.59    167.08 o
   5   6   6     4988.47     4945.27    315.94 o
   6   6   6      134.28      137.39    119.78 o
   7   6   6     4132.05     4312.31    423.74 o
   8   6   6       60.76      -50.63    194.43 o
  -8   7   6     1808.28     1534.24    186.71 o
  -7   7   6     2820.38     3193.65    230.82 o
  -6   7   6     8532.81     8456.10    330.81 o
  -5   7   6     2240.73     2492.30    325.00 o
  -4   7   6    25048.44    26039.72    538.52 o
  -3   7   6       84.84       75.09     44.98 o
  -2   7   6    45082.61    43804.83    704.27 o
  -1   7   6     4354.67     4225.63    192.24 o
   0   7   6    38429.22    36509.59    771.98 o
   1   7   6    14024.63    14060.08    392.59 o
   2   7   6    11486.89    10606.35    328.99 o
   3   7   6    16727.46    16327.26    427.89 o
   4   7   6     1494.93     1782.79    147.45 o
   5   7   6     8552.06     8524.58    494.36 o
   6   7   6        5.84     -105.68    136.28 o
   7   7   6     2491.18     2328.73    743.86 o
  -8   8   6      233.98      275.15    134.98 o
  -7   8   6      136.32      150.32    109.91 o
  -6   8   6      677.59      726.04    124.92 o
  -5   8   6        0.73       63.88     75.76 o
  -4   8   6      184.40      126.26     56.88 o
  -3   8   6      242.34      280.28     78.12 o
  -2   8   6      246.95      228.73     53.36 o
  -1   8   6       16.12       21.48     60.34 o
   0   8   6     6191.87     6527.97    470.18 o
   1   8   6     1284.63     1526.18    141.32 o
   2   8   6     8772.87     9242.28    308.44 o
   3   8   6     4511.47     4472.52    225.25 o
   4   8   6     2531.19     2674.81    181.99 o
   5   8   6     6414.42     7093.93    532.77 o
   6   8   6      137.23       14.33    272.67 o
   7   8   6     3476.45     2969.88    377.12 o
  -8   9   6     1333.37     1504.60    204.45 o
  -7   9   6     1629.41     1656.21    224.89 o
  -6   9   6     3759.83     3676.17    344.95 o
  -5   9   6     1720.79     1813.60    162.86 o
  -4   9   6     7263.03     7880.10    238.64 o
  -3   9   6      303.28      238.32     91.18 o
  -2   9   6    12353.62    12538.19    402.63 o
  -1   9   6      956.09      873.02    118.17 o
   0   9   6    12417.39    12402.34    365.75 o
   1   9   6     5916.62     6097.69    487.14 o
   2   9   6     8722.51     8567.84    310.19 o
   3   9   6     6693.94     6766.33    270.01 o
   4   9   6     3598.78     3395.88    248.11 o
   5   9   6     4016.05     4297.03    603.13 o
   6   9   6      920.47      808.37    233.71 o
   7   9   6     1347.01     1396.85    299.92 o
  -7  10   6      114.50      117.28    133.90 o
  -6  10   6       21.28       34.76    122.51 o
  -5  10   6      230.81      256.57    109.10 o
  -4  10   6       72.19       37.78     65.66 o
  -3  10   6      766.87      672.32    105.55 o
  -2  10   6      689.91      690.09    138.20 o
  -1  10   6      500.17      465.91     95.85 o
   0  10   6      889.29      756.89    109.55 o
   1  10   6      332.14      400.38     99.92 o
   2  10   6      623.05      342.51     95.19 o
   3  10   6     3459.10     2974.67    347.99 o
   4  10   6       87.60      115.63    110.99 o
   5  10   6     4300.16     4398.29    770.25 o
   6  10   6       86.44      165.90    188.48 o
   7  10   6     3074.17     2413.00    381.77 o
  -7  11   6     1678.11     1453.74    390.78 o
  -6  11   6     2724.70     2397.26    287.81 o
  -5  11   6      948.81      925.14    191.82 o
  -4  11   6     8076.17     8575.30    296.61 o
  -3  11   6        3.29      -24.24     66.72 o
  -2  11   6    15174.70    15176.95    427.15 o
  -1  11   6     2885.42     2849.79    191.70 o
   0  11   6    14458.89    14893.85    533.94 o
   1  11   6     7347.28     7673.85    301.94 o
   2  11   6     4753.71     4583.17    262.43 o
   3  11   6     8966.13     9195.28    347.07 o
   4  11   6      687.09      868.19    186.81 o
   5  11   6     5292.72     4819.86    470.86 o
   6  11   6        9.12      207.35    218.81 o
  -7  12   6       60.30     -160.70    170.48 o
  -6  12   6      637.36      722.32    203.18 o
  -5  12   6        0.41     -112.94    120.21 o
  -4  12   6      234.40      229.99     91.50 o
  -3  12   6      275.25      225.48     86.01 o
  -2  12   6       33.22      -63.79     63.79 o
  -1  12   6      172.08       73.31     81.41 o
   0  12   6     1918.52     2160.14    252.82 o
   1  12   6       46.10        6.73     80.66 o
   2  12   6     2963.07     3271.15    229.22 o
   3  12   6     1192.04      953.04    285.83 o
   4  12   6      956.13      942.22    144.59 o
   5  12   6     2792.44     3286.08    419.24 o
   6  12   6       56.64     -214.99    214.99 o
  -6  13   6     4736.19     5094.42    419.02 o
  -5  13   6      836.27      908.14    216.12 o
  -4  13   6    12019.20    13236.92    408.78 o
  -3  13   6       67.85       95.35     81.51 o
  -2  13   6    18367.00    20430.42    547.10 o
  -1  13   6     3296.47     3408.67    226.08 o
   0  13   6    12991.48    12262.85    453.77 o
   1  13   6     8522.40     8372.71    377.60 o
   2  13   6     4359.95     4750.84    276.47 o
   3  13   6     7133.88     7393.48    341.46 o
   4  13   6      311.96      104.21    112.60 o
   5  13   6     3489.15     2600.57    624.49 o
   6  13   6       29.76     -126.12    229.05 o
  -6  14   6      112.16      258.51    186.56 o
  -5  14   6       25.67      143.55    152.05 o
  -4  14   6       99.60       22.99     95.03 o
  -3  14   6        5.27      -65.53     91.77 o
  -2  14   6       25.27       32.28     91.17 o
  -1  14   6        2.96      -79.70     79.70 o
   0  14   6      388.99      199.16    184.09 o
   1  14   6      167.37       81.91    146.54 o
   2  14   6      699.16      657.57    134.27 o
   3  14   6      803.93      702.34    147.35 o
   4  14   6      344.90      303.23    129.51 o
   5  14   6     1132.48     1357.35    365.01 o
  -5  15   6      374.48      449.87    228.69 o
  -4  15   6     4740.40     5467.08    286.13 o
  -3  15   6       10.73      175.02    103.37 o
  -2  15   6     6910.20     7295.22    328.24 o
  -1  15   6      737.21      489.26    123.57 o
   0  15   6     5739.97     6248.07    483.52 o
   1  15   6     2226.70     1819.55    188.49 o
   2  15   6     1726.46     1653.57    223.45 o
   3  15   6     3034.30     2577.91    231.76 o
   4  15   6      264.94      320.78    143.41 o
  -4  16   6       32.65      -92.38    106.99 o
  -3  16   6       35.58       41.49    101.68 o
  -2  16   6       12.84       39.65    106.28 o
  -1  16   6      127.42      277.61    113.75 o
   0  16   6      502.07      472.06    129.17 o
   1  16   6      381.00      352.05    127.64 o
   2  16   6      836.09      843.31    194.06 o
   3  16   6      782.37      596.98    145.27 o
   4  16   6      300.64      181.65    142.92 o
  -4  17   6     2884.07     2911.34    244.64 o
  -3  17   6        9.99       -2.99    114.98 o
  -2  17   6     4166.91     4842.49    343.14 o
  -1  17   6      231.84      139.59    118.21 o
   0  17   6     3274.24     3007.43    248.54 o
   1  17   6     1120.70     1269.73    237.40 o
   2  17   6     1783.54     1666.93    204.10 o
   3  17   6     1155.68      979.66    172.01 o
  -2  18   6      313.25      329.67    136.88 o
  -1  18   6       97.55       37.49    112.82 o
   0  18   6     1004.54     1105.14    177.27 o
   1  18   6       63.84      108.37    133.06 o
   2  18   6     1094.35      972.20    266.61 o
  -9   0   7      138.57        1.12    193.51 o
  -8   0   7      223.87      521.28    179.83 o
  -7   0   7     1106.64      653.22    175.82 o
  -6   0   7      328.55      471.32    135.93 o
  -5   0   7     1549.59     1439.91    185.64 o
  -4   0   7     5918.56     5987.55    233.42 o
  -3   0   7      229.99      214.02    154.69 o
  -2   0   7    24022.76    24217.63    596.66 o
  -1   0   7     7296.01     6971.68    247.84 o
   0   0   7    13427.65    13168.65    396.33 o
   1   0   7    30142.84    28546.27    702.37 o
   2   0   7      821.26      926.58    114.30 o
   3   0   7    26661.75    28419.10    713.57 o
   4   0   7     1521.74     1526.85    238.97 o
   5   0   7    12435.48    11885.62    506.41 o
   6   0   7     3782.82     4092.61    334.08 o
   7   0   7     4101.27     4271.69    374.95 o
   8   0   7     3193.55     3602.31    395.69 o
  -9   1   7      780.15      794.67    163.66 o
  -8   1   7     6478.41     6337.54    361.03 o
  -7   1   7      155.26       70.11     89.28 o
  -6   1   7    16215.48    16364.45    448.56 o
  -5   1   7     1490.06     1372.78    125.86 o
  -4   1   7    27873.07    27543.55    519.71 o
  -3   1   7    15240.79    15122.66    325.69 o
  -2   1   7    23854.41    23984.73    418.28 o
  -1   1   7    36203.49    34080.14    581.14 o
   0   1   7     9750.20    10303.40    229.20 o
   1   1   7    34930.53    33966.55    573.74 o
   2   1   7     1822.27     2052.85    106.94 o
   3   1   7    15889.32    16450.03    396.35 o
   4   1   7        9.56       99.77     55.66 o
   5   1   7     4486.21     4155.51    215.95 o
   6   1   7      231.62      246.87     98.95 o
   7   1   7     1007.12      793.85    144.99 o
   8   1   7      175.95      -35.30    126.09 o
  -9   2   7       45.07      -15.08    113.31 o
  -8   2   7       70.96      190.02    111.18 o
  -7   2   7        1.21      -60.39    120.43 o
  -6   2   7       19.78       54.71     72.12 o
  -5   2   7       11.02      -27.40     58.83 o
  -4   2   7     1621.87     1784.38    101.15 o
  -3   2   7      221.96      163.51     46.53 o
  -2   2   7     3774.67     3991.59    197.05 o
  -1   2   7     5866.15     5230.15    195.93 o
   0   2   7     5559.78     5886.47    227.58 o
   1   2   7    14923.17    14520.17    295.87 o
   2   2   7       86.05      132.46     47.95 o
   3   2   7    15563.83    15888.43    329.99 o
   4   2   7     1058.31     1096.82     92.86 o
   5   2   7     7501.59     7863.32    280.93 o
   6   2   7     2729.56     2730.12    271.32 o
   7   2   7     2278.10     2291.64    269.07 o
   8   2   7     3108.94     2860.83    250.89 o
  -9   3   7      259.63       36.45    171.14 o
  -8   3   7     6708.12     6305.71    318.82 o
  -7   3   7        6.80       55.88     85.57 o
  -6   3   7    17617.89    16754.39    524.70 o
  -5   3   7     1721.75     1689.92    138.43 o
  -4   3   7    28727.86    28327.01    495.02 o
  -3   3   7     8496.16     8632.83    218.03 o
  -2   3   7    19118.32    19406.17    353.46 o
  -1   3   7    14363.82    13470.90    419.39 o
   0   3   7     3471.71     3404.28    133.50 o
   1   3   7    14480.08    14195.93    287.89 o
   2   3   7      200.51      120.91     57.02 o
   3   3   7     7665.92     7838.10    201.74 o
   4   3   7       13.75       40.83     53.69 o
   5   3   7     3006.71     3126.99    192.54 o
   6   3   7       17.06       86.09     88.59 o
   7   3   7      778.97      656.82    139.20 o
   8   3   7        7.61      -20.84    151.22 o
  -8   4   7      156.09      105.78    111.77 o
  -7   4   7      176.02      285.01    104.87 o
  -6   4   7       12.21       32.20     77.14 o
  -5   4   7      309.68      214.23     84.92 o
  -4   4   7      607.90      565.99     68.67 o
  -3   4   7     1978.04     2195.95    108.27 o
  -2   4   7     3503.67     3629.59    118.67 o
  -1   4   7     2898.54     2946.33    185.52 o
   0   4   7      763.98      769.96     66.45 o
   1   4   7     8324.22     8683.48    230.45 o
   2   4   7        4.61      -22.74     39.62 o
   3   4   7     7169.41     7298.48    191.56 o
   4   4   7      511.52      578.21     82.60 o
   5   4   7     3884.24     4087.37    236.86 o
   6   4   7     1027.71      880.52    134.45 o
   7   4   7     1867.90     1798.77    221.49 o
   8   4   7     1099.30     1384.12    290.84 o
  -8   5   7     6818.55     6932.57    339.07 o
  -7   5   7        4.86      -18.54     92.80 o
  -6   5   7    17235.98    18083.58    493.05 o
  -5   5   7     2737.32     2909.29    183.32 o
  -4   5   7    25656.31    26231.43    470.17 o
  -3   5   7    17343.61    17266.70    331.93 o
  -2   5   7    16035.70    16923.48    318.53 o
  -1   5   7    33367.70    30409.22    709.50 o
   0   5   7     2677.72     2875.33    216.55 o
   1   5   7    25640.80    22918.09    544.55 o
   2   5   7      143.26      209.05     48.16 o
   3   5   7    10217.87    10568.16    242.70 o
   4   5   7      719.52      641.36     79.79 o
   5   5   7     2022.54     2174.28    205.17 o
   6   5   7      487.28     1000.13    169.55 o
   7   5   7      287.50      437.27    215.02 o
  -8   6   7      115.67      100.71    114.60 o
  -7   6   7      200.89      254.26    104.86 o
  -6   6   7        2.40      -72.61     76.66 o
  -5   6   7      356.88      384.08     96.00 o
  -4   6   7     1364.94     1633.87    102.85 o
  -3   6   7      119.66      150.00     56.19 o
  -2   6   7     4652.27     4723.25    137.42 o
  -1   6   7     2415.71     2277.80    241.94 o
   0   6   7     6998.30     6707.62    236.99 o
   1   6   7    10121.67    10079.79    317.60 o
   2   6   7      855.58      795.74    128.51 o
   3   6   7    14051.87    13826.53    386.80 o
   4   6   7      197.09       99.70     80.12 o
   5   6   7     8234.65     8275.49    503.76 o
   6   6   7     1600.36     1421.39    258.79 o
   7   6   7     2876.01     3142.46    390.74 o
  -8   7   7     5775.34     5967.07    325.91 o
  -7   7   7       34.81      -32.92     96.14 o
  -6   7   7    14644.32    14626.53    437.95 o
  -5   7   7     1498.97     1578.83    151.14 o
  -4   7   7    22436.02    24012.29    449.03 o
  -3   7   7    10094.29    10355.01    238.72 o
  -2   7   7    14805.11    14274.47    323.97 o
  -1   7   7    21151.70    19836.05    537.78 o
   0   7   7     3523.87     3775.00    261.53 o
   1   7   7    20774.86    21862.38   1095.80 o
   2   7   7      315.50      205.80     75.97 o
   3   7   7     8962.26     9060.14    300.00 o
   4   7   7       59.59       75.65     77.42 o
   5   7   7     2466.61     1957.92    278.38 o
   6   7   7      126.18      -29.71    266.38 o
   7   7   7      311.17      249.42    305.34 o
  -8   8   7      131.59       45.90    130.64 o
  -7   8   7       62.16       41.15    104.71 o
  -6   8   7       74.65      137.91     97.75 o
  -5   8   7        5.46       -4.77     80.08 o
  -4   8   7     1960.44     2366.41    186.94 o
  -3   8   7     1155.92      919.73     95.46 o
  -2   8   7     7369.96     7418.20    269.44 o
  -1   8   7     5134.43     4652.53    322.47 o
   0   8   7     3883.07     3538.92    208.36 o
   1   8   7    13104.63    12133.70    643.48 o
   2   8   7      290.41       20.03     73.63 o
   3   8   7    11023.51    10877.41    434.91 o
   4   8   7      619.43      556.57    129.49 o
   5   8   7     5735.68     5366.26    454.90 o
   6   8   7     1542.30     1540.88    291.41 o
   7   8   7     2236.21     3052.54    448.58 o
  -8   9   7     2169.08     2199.17    269.22 o
  -7   9   7      116.93       94.00    170.35 o
  -6   9   7     4940.63     5018.26    317.61 o
  -5   9   7      340.74      312.10    119.22 o
  -4   9   7     8711.67     9188.19    314.49 o
  -3   9   7     4335.25     4219.32    212.41 o
  -2   9   7    10230.50    10852.44    339.38 o
  -1   9   7     9820.55     9088.32    624.62 o
   0   9   7     7902.64     8203.22    291.62 o
   1   9   7     9198.76     9190.31    322.19 o
   2   9   7     3605.28     3661.09    216.78 o
   3   9   7     4859.80     4823.11    244.51 o
   4   9   7      884.35     1038.85    136.53 o
   5   9   7     1515.80     1398.22    275.43 o
   6   9   7       24.95      -95.81    170.62 o
   7   9   7      452.40      562.76    268.69 o
  -7  10   7      235.69      390.85    187.46 o
  -6  10   7       21.36      -91.21    139.47 o
  -5  10   7      248.29      227.95    145.58 o
  -4  10   7      302.78      361.25     90.14 o
  -3  10   7       16.72       14.18     70.69 o
  -2  10   7      403.71      371.67     90.31 o
  -1  10   7     3225.98     2937.95    195.31 o
   0  10   7      327.11      245.72     83.26 o
   1  10   7     9171.88     8740.29    408.76 o
   2  10   7      198.01       67.66    165.77 o
   3  10   7    10205.53    10261.38    367.77 o
   4  10   7      899.31     1018.03    227.07 o
   5  10   7     4963.67     3465.50    572.98 o
   6  10   7     1293.85     1248.71    297.17 o
  -7  11   7        1.37       49.02    158.12 o
  -6  11   7     5734.85     5234.69    593.08 o
  -5  11   7     1194.52      906.68    204.67 o
  -4  11   7     8957.63     9882.21    335.51 o
  -3  11   7     5679.27     5610.04    258.02 o
  -2  11   7     5915.60     5699.81    260.71 o
  -1  11   7    10684.53     9925.77    440.35 o
   0  11   7     1381.52     1579.95    157.26 o
   1  11   7    11287.22    10955.64    389.21 o
   2  11   7      178.02      144.70    127.98 o
   3  11   7     6135.60     5736.24    369.67 o
   4  11   7        3.60        7.29    103.31 o
   5  11   7     2293.72     1581.13    518.95 o
   6  11   7        9.43      -45.23    271.41 o
  -7  12   7       81.50       94.42    166.74 o
  -6  12   7        9.89      -95.50    206.07 o
  -5  12   7      120.87       91.92    152.54 o
  -4  12   7      640.95      785.36    126.16 o
  -3  12   7       63.73      120.68     86.18 o
  -2  12   7     2429.24     2562.48    236.50 o
  -1  12   7     1061.60      664.06    120.20 o
   0  12   7     1235.86     1047.45    135.98 o
   1  12   7     4610.52     4732.23    451.64 o
   2  12   7      121.64      198.19    102.02 o
   3  12   7     5144.04     4473.84    269.40 o
   4  12   7      217.57      115.54    106.47 o
   5  12   7     3304.24     3106.13    506.38 o
   6  12   7      805.06      244.97    266.39 o
  -6  13   7     6684.41     7782.93    733.81 o
  -5  13   7      950.85      704.86    210.90 o
  -4  13   7     9316.47    10137.80    362.17 o
  -3  13   7     5657.52     5633.37    279.31 o
  -2  13   7     5949.82     6807.05    304.88 o
  -1  13   7    10447.79     9983.07    371.48 o
   0  13   7     1089.75      764.74    129.66 o
   1  13   7     8269.88     7809.06    324.74 o
   2  13   7       94.59      235.25    100.63 o
   3  13   7     3724.72     3669.48    287.52 o
   4  13   7      474.09      574.13    147.60 o
   5  13   7      777.02      827.30    350.57 o
  -6  14   7        9.95     -113.09    233.71 o
  -5  14   7        0.12       92.98    174.15 o
  -4  14   7      123.31       78.69     97.36 o
  -3  14   7       19.36       25.20     90.55 o
  -2  14   7      496.26      457.79    120.79 o
  -1  14   7      618.97      654.14    129.08 o
   0  14   7      722.00      694.77    134.00 o
   1  14   7     1786.95     1311.03    156.18 o
   2  14   7       48.23      118.47    114.52 o
   3  14   7     2803.16     2311.69    223.54 o
   4  14   7       95.02       33.76    167.99 o
   5  14   7     2088.19     2140.49    422.89 o
  -5  15   7      333.51      209.91    201.37 o
  -4  15   7     3778.68     4294.64    325.05 o
  -3  15   7     1821.38     1599.32    181.01 o
  -2  15   7     2166.12     2011.92    200.39 o
  -1  15   7     3405.68     3097.33    361.27 o
   0  15   7      466.02      322.17    121.76 o
   1  15   7     3408.74     3596.34    257.27 o
   2  15   7       91.44      105.10    103.52 o
   3  15   7     1564.71     1502.35    196.11 o
   4  15   7        5.59      -19.31    125.51 o
  -4  16   7      191.37      213.40    124.20 o
  -3  16   7      331.59      251.61    123.55 o
  -2  16   7      669.19      962.89    156.70 o
  -1  16   7      819.77      648.85    150.56 o
   0  16   7      320.49       79.76    120.05 o
   1  16   7     1602.95     1526.73    204.94 o
   2  16   7       14.86      -81.60    106.51 o
   3  16   7     1315.34     1358.45    192.47 o
  -3  17   7      772.55      630.53    149.84 o
  -2  17   7     2207.51     2395.04    232.97 o
  -1  17   7     1711.67     1040.63    172.51 o
   0  17   7     1048.62     1176.64    177.48 o
   1  17   7     1550.40     1757.41    269.87 o
   2  17   7      129.41       -2.78    120.15 o
  -2  18   7      968.89     1384.37    203.33 o
  -1  18   7      655.38      401.34    161.63 o
   0  18   7      896.69     1267.71    190.30 o
   1  18   7     1925.14     1982.71    322.47 o
  -8   0   8      579.76      702.80    193.85 o
  -7   0   8       10.30       68.92    152.04 o
  -6   0   8     4017.31     4513.41    327.85 o
  -5   0   8     1260.18     1360.49    184.58 o
  -4   0   8     7882.11     8247.13    295.85 o
  -3   0   8    10356.18     9923.32    444.67 o
  -2   0   8     2468.20     2495.29    161.37 o
  -1   0   8    37299.02    35379.09   1368.95 o
   0   0   8      468.93      516.51     91.84 o
   1   0   8    31393.79    30648.46    770.64 o
   2   0   8    10693.77    11093.14    366.21 o
   3   0   8    16758.05    18491.79    528.42 o
   4   0   8    13396.94    12535.48    416.64 o
   5   0   8     3202.90     3023.67    276.28 o
   6   0   8    11934.69    13216.74    591.71 o
   7   0   8      110.18      157.86    163.45 o
   8   0   8     6510.15     7562.95   1016.53 o
  -8   1   8     6253.31     5965.98    311.18 o
  -7   1   8     2989.36     2947.18    213.26 o
  -6   1   8     8604.88     8331.00    297.96 o
  -5   1   8    12631.36    12526.31    357.73 o
  -4   1   8     6031.95     6178.30    177.63 o
  -3   1   8    23510.10    23902.60    432.52 o
  -2   1   8     2073.24     2343.73    134.72 o
  -1   1   8    23440.78    22432.03    534.59 o
   0   1   8      160.52      169.01     52.11 o
   1   1   8    12409.33    12232.84    280.53 o
   2   1   8      355.05      369.56     74.05 o
   3   1   8     4768.25     4987.42    175.07 o
   4   1   8      665.66      697.91    103.02 o
   5   1   8     1553.39     1647.49    152.97 o
   6   1   8      186.00      133.08    102.00 o
   7   1   8      280.81      283.84    126.17 o
   8   1   8        7.54       37.68    138.37 o
  -8   2   8      428.51      395.55    128.79 o
  -7   2   8       31.90      -24.55     83.60 o
  -6   2   8     1886.93     1855.69    164.29 o
  -5   2   8     1684.21     1466.12    248.40 o
  -4   2   8     2704.83     2866.45    129.32 o
  -3   2   8    10725.67    10771.32    242.09 o
  -2   2   8      604.04      565.83     63.50 o
  -1   2   8    17951.38    16225.86    382.73 o
   0   2   8     2640.52     2540.92    115.79 o
   1   2   8    14732.39    14307.47    457.60 o
   2   2   8     5977.02     6136.03    261.05 o
   3   2   8     4876.02     4545.24    210.35 o
   4   2   8     9316.12     9079.86    239.90 o
   5   2   8     2402.51     2639.46    185.37 o
   6   2   8     6619.66     7065.30    303.22 o
   7   2   8      512.87      544.13    138.11 o
  -8   3   8     6458.59     6234.25    324.61 o
  -7   3   8     1695.73     1610.57    168.83 o
  -6   3   8     7643.98     8125.93    433.10 o
  -5   3   8     5726.85     5509.98    236.42 o
  -4   3   8     3068.39     3244.74    150.22 o
  -3   3   8    10543.71    10719.76    242.80 o
  -2   3   8      272.02      264.48     51.96 o
  -1   3   8    10576.44    10574.64    229.75 o
   0   3   8       14.04       45.51     42.91 o
   1   3   8     6417.02     6725.11    311.50 o
   2   3   8       43.92       31.74     50.20 o
   3   3   8     2878.53     3023.97    138.48 o
   4   3   8       42.94      -13.06     57.48 o
   5   3   8      728.69      801.77    119.03 o
   6   3   8       54.85      -91.09     91.09 o
   7   3   8       89.23      -28.51    194.67 o
  -8   4   8      134.90       15.27    114.87 o
  -7   4   8      213.81       45.85     93.93 o
  -6   4   8      841.90      788.71    129.38 o
  -5   4   8      863.53      758.01    109.73 o
  -4   4   8     1335.37     1529.68    114.82 o
  -3   4   8     2910.86     3113.14    127.44 o
  -2   4   8      200.45      202.62     48.29 o
  -1   4   8     9141.46     8730.40    249.69 o
   0   4   8       86.75       52.62     46.72 o
   1   4   8     7088.61     7297.87    227.02 o
   2   4   8     1830.23     2032.95    169.89 o
   3   4   8     5011.42     5176.05    180.38 o
   4   4   8     2737.86     2950.94    144.18 o
   5   4   8     1469.78     1725.39    190.62 o
   6   4   8     4010.95     3416.68    285.16 o
   7   4   8      171.52      177.39    204.81 o
  -8   5   8     5904.16     5735.63    357.29 o
  -7   5   8     3433.34     3080.18    226.45 o
  -6   5   8     6369.20     6668.88    289.99 o
  -5   5   8    12441.03    13093.07    384.40 o
  -4   5   8     2069.82     2104.11    115.41 o
  -3   5   8    18595.16    18699.91    362.11 o
  -2   5   8       83.08       74.24     43.13 o
  -1   5   8    13228.92    13810.12    380.38 o
   0   5   8     1446.51     1494.71    133.12 o
   1   5   8     4196.52     4612.83    228.72 o
   2   5   8     1343.13     1281.26    132.02 o
   3   5   8      792.56      723.84    122.33 o
   4   5   8      353.87      247.66     93.26 o
   5   5   8      110.87      151.21    147.36 o
   6   5   8        3.46       -5.20    159.58 o
   7   5   8        2.77       97.17    191.03 o
  -8   6   8      348.53      209.17    126.28 o
  -7   6   8       53.57       22.85    100.19 o
  -6   6   8     1836.73     2127.52    181.22 o
  -5   6   8      637.53      679.47    112.09 o
  -4   6   8     3481.82     3708.40    150.85 o
  -3   6   8     6833.19     6684.73    187.30 o
  -2   6   8     1709.50     1837.73    119.34 o
  -1   6   8    14911.43    14407.72    570.82 o
   0   6   8      324.97      349.56     77.61 o
   1   6   8    15873.67    16824.04    457.53 o
   2   6   8     2471.03     2467.95    294.90 o
   3   6   8     7191.15     6709.96    267.89 o
   4   6   8     6067.28     6239.56    271.46 o
   5   6   8     3361.16     4444.66    400.21 o
   6   6   8     5187.81     5341.09    461.76 o
   7   6   8      560.52      270.97    220.97 o
  -8   7   8     5247.52     5206.63    312.51 o
  -7   7   8     2090.31     2461.47    230.35 o
  -6   7   8     6581.73     7330.48    304.58 o
  -5   7   8     7906.48     7693.60    292.76 o
  -4   7   8     3140.79     3189.29    166.49 o
  -3   7   8    15409.36    15929.04    372.05 o
  -2   7   8      508.37      564.02     99.46 o
  -1   7   8    13936.17    13381.26    386.18 o
   0   7   8       51.93      169.10     69.90 o
   1   7   8     6142.78     5990.31    258.53 o
   2   7   8      531.00      657.97    133.85 o
   3   7   8     1477.28     1355.36    142.61 o
   4   7   8      351.58      335.41    119.37 o
   5   7   8      108.11      -23.15    137.71 o
   6   7   8       88.80      143.07    191.02 o
   7   7   8        1.73     -172.92    172.92 o
  -8   8   8      222.77      116.67    181.02 o
  -7   8   8      103.05       19.13    123.04 o
  -6   8   8     1675.58     1501.30    198.78 o
  -5   8   8     1222.30      943.63    198.13 o
  -4   8   8     2993.83     3452.84    310.50 o
  -3   8   8     5713.11     5263.25    237.19 o
  -2   8   8      864.75      780.34    110.01 o
  -1   8   8    14652.28    14641.55    415.54 o
   0   8   8      197.33      316.97     93.58 o
   1   8   8    12265.27    12118.56    423.30 o
   2   8   8     3840.13     3965.10    227.89 o
   3   8   8     7290.20     7023.77    302.88 o
   4   8   8     4729.67     5164.96    263.84 o
   5   8   8     1695.22     1398.44    295.28 o
   6   8   8     4329.48     3843.66    433.50 o
   7   8   8       92.33       17.55    397.06 o
  -7   9   8     1325.91     1081.97    234.54 o
  -6   9   8     3721.47     4091.25    550.36 o
  -5   9   8     4918.39     5092.80    408.42 o
  -4   9   8     4402.09     4402.65    227.87 o
  -3   9   8     6942.32     6945.13    274.54 o
  -2   9   8     3583.03     3104.37    193.97 o
  -1   9   8     5995.45     6069.91    260.48 o
   0   9   8     2191.95     1873.57    161.71 o
   1   9   8     3388.28     2907.71    252.82 o
   2   9   8      425.51      436.12    106.44 o
   3   9   8     1987.36     2088.46    183.07 o
   4   9   8       13.91      -58.05     86.74 o
   5   9   8     1096.70      603.13    319.16 o
   6   9   8       25.60     -139.26    194.58 o
  -7  10   8       14.31      -82.09    148.18 o
  -6  10   8      226.53      314.13    253.82 o
  -5  10   8      930.05      907.70    217.68 o
  -4  10   8      181.99      150.37     88.62 o
  -3  10   8     6490.48     7169.84    284.03 o
  -2  10   8       66.18       26.03     83.53 o
  -1  10   8    11403.47    10738.82    362.37 o
   0  10   8     1911.25     1779.02    182.88 o
   1  10   8     9341.86     9501.44    335.50 o
   2  10   8     2932.54     2888.14    216.26 o
   3  10   8     2942.52     2893.08    221.06 o
   4  10   8     4024.55     3843.37    305.78 o
   5  10   8      916.08      812.59    257.97 o
   6  10   8     3086.63     3314.72    615.70 o
  -7  11   8     1423.20     1294.69    258.44 o
  -6  11   8     2890.20     3298.63    370.12 o
  -5  11   8     4550.07     4939.18    427.03 o
  -4  11   8     1325.01     1416.52    154.06 o
  -3  11   8     8892.38     8753.02    350.40 o
  -2  11   8      244.84      127.73     87.16 o
  -1  11   8     9085.70     8921.38    337.87 o
   0  11   8        2.33      -31.97     72.36 o
   1  11   8     5349.18     4654.48    354.84 o
   2  11   8       28.63      100.57     90.32 o
   3  11   8     1775.73     1564.99    207.84 o
   4  11   8       16.08       15.26    106.28 o
   5  11   8      215.83      382.90    239.31 o
   6  11   8        5.94       85.08    240.74 o
  -6  12   8      703.58      745.66    227.41 o
  -5  12   8      246.65      602.77    202.16 o
  -4  12   8     1188.26     1208.54    205.67 o
  -3  12   8     2002.60     1982.28    235.26 o
  -2  12   8      380.01      291.22    109.10 o
  -1  12   8     6156.80     5952.60    597.78 o
   0  12   8       31.59      -26.70     74.26 o
   1  12   8     6102.95     5359.26    278.21 o
   2  12   8     1494.46     1306.45    163.49 o
   3  12   8     4288.98     3708.24    380.57 o
   4  12   8     2567.40     1987.87    206.96 o
   5  12   8     1372.32     1197.30    314.39 o
  -6  13   8     2608.48     2292.18    340.96 o
  -5  13   8     4644.18     4686.03    660.93 o
  -4  13   8      924.93      909.93    195.57 o
  -3  13   8     6346.04     6913.90    319.19 o
  -2  13   8       49.75      -44.34     90.49 o
  -1  13   8     4540.44     4628.88    304.28 o
   0  13   8      806.44      720.22    157.06 o
   1  13   8     1588.79     1467.97    166.42 o
   2  13   8      821.12      980.36    144.96 o
   3  13   8      292.14      226.50    124.47 o
   4  13   8      252.66       95.19    125.19 o
   5  13   8       23.76     -257.21    257.21 o
  -5  14   8      214.23      381.98    205.19 o
  -4  14   8      485.25      545.50    147.58 o
  -3  14   8     1289.44     1483.38    175.52 o
  -2  14   8      156.93      130.29    110.38 o
  -1  14   8     2564.61     2275.24    207.67 o
   0  14   8      122.18       35.55     96.29 o
   1  14   8     3202.86     3165.08    236.24 o
   2  14   8      497.16      332.32    117.42 o
   3  14   8     1921.69     1917.89    204.95 o
   4  14   8     1135.46      965.15    187.07 o
  -5  15   8     1463.90      793.56    245.88 o
  -4  15   8      541.63      380.04    129.06 o
  -3  15   8     2784.43     3043.69    239.95 o
  -2  15   8      131.03      121.22    107.92 o
  -1  15   8     2371.85     2353.93    250.05 o
   0  15   8        9.36       12.52     99.02 o
   1  15   8     1093.66      971.44    227.07 o
   2  15   8        9.91     -100.66    100.66 o
   3  15   8      312.11      107.89    124.96 o
   4  15   8        8.76       28.85    138.51 o
  -4  16   8      338.63      534.97    152.64 o
  -3  16   8      828.90     1053.88    172.37 o
  -2  16   8       61.58       43.89    132.76 o
  -1  16   8     1635.43     1338.30    184.13 o
   0  16   8       73.91       25.06    109.39 o
   1  16   8     1338.36     1316.60    182.92 o
   2  16   8      779.80      854.52    157.45 o
   3  16   8      948.82      889.01    173.77 o
  -3  17   8     1209.68     1668.11    205.99 o
  -2  17   8      143.26      243.00    133.01 o
  -1  17   8     1016.54      831.53    166.07 o
   0  17   8        1.80      -19.32    116.15 o
   1  17   8      613.34      666.29    195.51 o
   2  17   8       39.61      -62.71    118.61 o
  -8   0   9     1582.95     1124.13    245.21 o
  -7   0   9     2198.12     2005.63    263.33 o
  -6   0   9     1009.71     1143.36    196.30 o
  -5   0   9    13171.86    13181.06    538.29 o
  -4   0   9      211.02      331.23    117.36 o
  -3   0   9    26931.42    27211.46    709.64 o
  -2   0   9     9655.55     9346.70    322.11 o
  -1   0   9    19964.20    19227.53    884.39 o
   0   0   9    26630.23    25731.04    659.60 o
   1   0   9     8020.82     8026.43    322.94 o
   2   0   9    28914.15    29892.27    765.15 o
   3   0   9      424.53      399.12    115.97 o
   4   0   9    24743.42    24967.12    926.43 o
   5   0   9      188.65      205.73    139.08 o
   6   0   9    11988.87    12862.17    933.60 o
   7   0   9     1080.01     1169.01    245.78 o
  -8   1   9     1784.12     1654.47    199.86 o
  -7   1   9     6827.94     6943.14    316.47 o
  -6   1   9      932.74     1008.39    131.43 o
  -5   1   9    10865.71    10685.15    332.42 o
  -4   1   9      134.53        9.68     56.01 o
  -3   1   9    11380.69    11771.81    267.09 o
  -2   1   9      158.67       29.43     54.70 o
  -1   1   9     8876.90     8900.62    223.14 o
   0   1   9     1036.25      895.72     83.89 o
   1   1   9     5678.13     5991.52    204.86 o
   2   1   9      684.20      709.83     98.32 o
   3   1   9     2145.99     2281.85    135.71 o
   4   1   9       27.01      125.86     73.02 o
   5   1   9      388.39      416.67    108.15 o
   6   1   9      305.68      128.87    106.01 o
   7   1   9      127.83       79.49    122.76 o
  -8   2   9      490.59      267.73    133.48 o
  -7   2   9     1896.65     1945.61    186.06 o
  -6   2   9      392.78      305.33    110.63 o
  -5   2   9     5820.70     5821.80    243.40 o
  -4   2   9      302.83      355.16     70.43 o
  -3   2   9    10634.59    11056.77    304.90 o
  -2   2   9     4878.04     4924.38    160.66 o
  -1   2   9     9247.26     8572.64    214.67 o
   0   2   9    13031.33    13584.78    290.27 o
   1   2   9     5459.62     6075.45    202.15 o
   2   2   9    19206.52    19632.61    467.16 o
   3   2   9     3094.21     3182.02    194.06 o
   4   2   9    12723.89    12866.92    307.10 o
   5   2   9       26.96       10.34     87.41 o
   6   2   9     7074.02     7928.09    395.74 o
   7   2   9      396.57      845.21    188.84 o
  -8   3   9     1265.23     1284.27    175.63 o
  -7   3   9     3503.89     3535.04    247.87 o
  -6   3   9      216.13      111.72    107.00 o
  -5   3   9     5951.63     5838.46    283.10 o
  -4   3   9        0.87       -2.00     58.37 o
  -3   3   9     5842.35     6321.19    186.68 o
  -2   3   9       31.72      -18.80     44.96 o
  -1   3   9     4406.32     4646.19    167.02 o
   0   3   9      131.58      178.75     52.66 o
   1   3   9     2363.31     2611.53    133.84 o
   2   3   9      421.37      310.87     78.56 o
   3   3   9      765.04      764.30     96.65 o
   4   3   9      321.85      220.49     74.21 o
   5   3   9      151.59       96.42    113.51 o
   6   3   9      325.51      400.37    144.37 o
   7   3   9       91.30      -15.34    224.92 o
  -8   4   9      588.87      357.75    132.61 o
  -7   4   9      962.91     1065.41    150.93 o
  -6   4   9      199.95       90.74     88.86 o
  -5   4   9     4562.56     4594.52    230.62 o
  -4   4   9       71.35      134.27     61.84 o
  -3   4   9     7280.55     7347.74    200.11 o
  -2   4   9     1938.31     2096.43    169.14 o
  -1   4   9     4846.60     4933.70    180.76 o
   0   4   9     4241.15     4137.62    220.78 o
   1   4   9     2892.86     2927.67    150.60 o
   2   4   9     5908.18     6207.21    196.12 o
   3   4   9      687.47      671.23    110.85 o
   4   4   9     8652.94     8760.58    315.25 o
   5   4   9       74.29       -2.12    175.91 o
   6   4   9     5727.92     5653.43    451.32 o
   7   4   9      291.49      457.21    207.09 o
  -8   5   9     1053.50      809.72    159.97 o
  -7   5   9     5607.69     6183.06    310.97 o
  -6   5   9      110.34      148.06     96.00 o
  -5   5   9     7443.97     8382.51    457.10 o
  -4   5   9      331.92      363.91     71.73 o
  -3   5   9     5471.38     5845.63    192.33 o
  -2   5   9     1065.63      942.83    128.50 o
  -1   5   9     1724.54     1880.10    169.39 o
   0   5   9      929.20      973.55    117.61 o
   1   5   9      415.25      300.34     90.82 o
   2   5   9       16.82       27.55     94.67 o
   3   5   9        5.18      -44.43     74.23 o
   4   5   9      227.92      155.11     92.79 o
   5   5   9       18.36      -78.36    194.76 o
   6   5   9      488.41      491.79    215.77 o
   7   5   9       24.73      160.37    310.36 o
  -8   6   9      565.79      713.66    156.85 o
  -7   6   9     1349.65     1268.75    170.95 o
  -6   6   9      753.92      574.11    119.50 o
  -5   6   9     5254.26     5906.87    307.96 o
  -4   6   9        2.06       91.07     61.71 o
  -3   6   9    11739.59    12479.17    371.42 o
  -2   6   9     1722.11     1573.54    159.24 o
  -1   6   9    12563.70    12419.52    372.52 o
   0   6   9     7478.28     7642.33    273.99 o
   1   6   9     8262.33     8422.88    330.34 o
   2   6   9    13878.91    14383.56    429.98 o
   3   6   9     3628.29     2915.86    211.11 o
   4   6   9    11111.61    11251.45    890.99 o
   5   6   9       16.99       16.01    155.48 o
   6   6   9     6749.82     7465.89    697.37 o
   7   6   9      610.50      535.71    369.42 o
  -8   7   9     1173.24     1563.10    288.56 o
  -7   7   9     4711.70     4810.14    338.97 o
  -6   7   9      255.15      371.50    173.71 o
  -5   7   9     7468.02     8149.94    805.43 o
  -4   7   9        8.02       -3.62     71.88 o
  -3   7   9     5706.52     5582.21    244.10 o
  -2   7   9      410.69      335.88     91.03 o
  -1   7   9     2712.12     2883.15    194.14 o
   0   7   9      440.36      310.69     84.13 o
   1   7   9      635.44      675.94    136.75 o
   2   7   9      186.98      132.51     89.44 o
   3   7   9       74.12       81.85     87.97 o
   4   7   9        0.01      -58.91     87.29 o
   5   7   9        1.57      -66.15    188.48 o
   6   7   9      190.25       68.04    246.28 o
   7   7   9        2.53     -203.47    203.47 o
  -7   8   9     1358.59     1380.69    253.91 o
  -6   8   9      397.74      218.64    233.71 o
  -5   8   9     6284.44     6440.49    468.24 o
  -4   8   9       95.88       53.88     80.48 o
  -3   8   9    10713.22    10734.90    421.85 o
  -2   8   9     3514.20     3644.17    446.16 o
  -1   8   9     8271.26     7915.01    303.12 o
   0   8   9     8246.59     8186.30    347.49 o
   1   8   9     3702.07     3241.48    210.15 o
   2   8   9     8694.45     8778.33    339.91 o
   3   8   9      320.98      546.26    120.14 o
   4   8   9     8008.07     7944.63    337.01 o
   5   8   9       75.21      156.37    191.03 o
   6   8   9     4215.86     4246.85    536.54 o
  -7   9   9     2893.49     2556.14    694.86 o
  -6   9   9     1532.03     1294.22    255.59 o
  -5   9   9     3676.89     4012.22    481.25 o
  -4   9   9     1317.16     1146.88    143.27 o
  -3   9   9     3813.68     3633.76    234.69 o
  -2   9   9      654.81      652.10    114.76 o
  -1   9   9     3347.69     3396.64    303.90 o
   0   9   9       18.88      -46.23     69.54 o
   1   9   9     3324.61     3254.49    273.52 o
   2   9   9       93.06       63.24     85.07 o
   3   9   9     1630.22     1524.27    166.85 o
   4   9   9       58.77      -18.75     93.08 o
   5   9   9      360.71      622.57    248.61 o
   6   9   9       12.15     -246.28    246.28 o
  -7  10   9     1384.86     1432.29    271.45 o
  -6  10   9        9.14      248.19    180.04 o
  -5  10   9     4481.10     4520.75    425.77 o
  -4  10   9      581.49      626.69    119.62 o
  -3  10   9     7433.89     7894.35    315.86 o
  -2  10   9     2578.52     2233.80    187.97 o
  -1  10   9     5229.89     5414.28    271.67 o
   0  10   9     5643.13     6047.81    281.50 o
   1  10   9     1918.81     1637.29    161.14 o
   2  10   9     8243.01     8577.15    373.22 o
   3  10   9      516.92      434.74    139.29 o
   4  10   9     6218.98     5818.73    313.87 o
   5  10   9       43.80      -16.54    213.15 o
   6  10   9     3793.96     3153.78    446.59 o
  -6  11   9      119.14       30.95    176.64 o
  -5  11   9     5128.89     5441.06    478.88 o
  -4  11   9        4.05       14.41     93.91 o
  -3  11   9     4515.01     4822.85    266.75 o
  -2  11   9       21.12      119.95     90.95 o
  -1  11   9     2814.61     2620.26    233.23 o
   0  11   9       22.52        5.82     82.22 o
   1  11   9      892.97      580.67    126.23 o
   2  11   9       10.10      -85.11     85.11 o
   3  11   9      201.09      254.52    116.58 o
   4  11   9       10.27      -32.04    105.56 o
   5  11   9       36.37      155.59    248.48 o
  -6  12   9      211.54      207.22    205.93 o
  -5  12   9     2907.43     2999.64    383.78 o
  -4  12   9       11.57       48.27     96.73 o
  -3  12   9     5243.96     5362.51    285.93 o
  -2  12   9     1283.65     1037.45    147.86 o
  -1  12   9     4750.83     5014.50    278.44 o
   0  12   9     3888.94     3481.32    238.44 o
   1  12   9     2861.64     3229.75    231.72 o
   2  12   9     5229.13     5524.86    457.76 o
   3  12   9      688.15      514.43    141.52 o
   4  12   9     5506.09     5548.56    651.46 o
   5  12   9       25.11      318.58    298.52 o
  -6  13   9       44.15      159.91    205.01 o
  -5  13   9     2775.68     3033.36    550.36 o
  -4  13   9      262.56      211.57    118.25 o
  -3  13   9     2162.13     1845.00    186.12 o
  -2  13   9      736.28      776.07    145.48 o
  -1  13   9      671.50      724.31    134.69 o
   0  13   9      642.19      521.78    130.58 o
   1  13   9       88.86        6.26     91.97 o
   2  13   9       32.37      -29.89    116.80 o
   3  13   9       49.25       33.31    112.30 o
   4  13   9       97.66       81.85    134.05 o
  -5  14   9     1149.15     1723.40    332.36 o
  -4  14   9        5.53       53.43    116.75 o
  -3  14   9     2501.71     2421.91    246.66 o
  -2  14   9      346.21      445.16    134.11 o
  -1  14   9     2940.42     2623.35    229.61 o
   0  14   9     1183.85     1259.42    169.28 o
   1  14   9     2178.33     1712.17    185.61 o
   2  14   9     2336.62     2323.35    214.71 o
   3  14   9     1021.16      659.40    154.03 o
   4  14   9     2293.34     2150.77    272.41 o
  -4  15   9        8.33       72.32    128.04 o
  -3  15   9      981.69     1261.17    179.90 o
  -2  15   9        7.74       16.12    103.02 o
  -1  15   9      466.97      353.40    127.23 o
   0  15   9       17.70      -25.85     98.25 o
   1  15   9      141.83       49.04    108.57 o
   2  15   9        7.86       22.72    117.11 o
   3  15   9       80.48       95.43    125.79 o
  -3  16   9     1270.41     1285.52    262.64 o
  -2  16   9      688.95      542.60    152.95 o
  -1  16   9     1019.86     1097.69    179.97 o
   0  16   9     1617.68     1782.11    213.74 o
   1  16   9      598.97      618.28    148.47 o
   2  16   9     1856.26     1999.52    220.42 o
  -2  17   9       23.81      -20.65    124.89 o
  -1  17   9      615.41      620.43    177.01 o
   0  17   9      119.59        3.73    116.24 o
   1  17   9      536.22      467.58    150.33 o
  -8   0  10        0.10      -64.10    153.97 o
  -7   0  10     5726.19     6136.16    431.54 o
  -6   0  10     1179.78      913.37    184.17 o
  -5   0  10     8315.90     9527.84   1066.79 o
  -4   0  10     9862.98    10326.90    371.32 o
  -3   0  10     7163.13     6756.73    279.55 o
  -2   0  10    23885.08    23768.46    635.03 o
  -1   0  10     1669.58     1733.83    236.89 o
   0   0  10    41310.92    45432.02   1067.32 o
   1   0  10      221.90      141.46    100.76 o
   2   0  10    37564.68    39560.68    989.91 o
   3   0  10     3439.31     4143.24    324.67 o
   4   0  10    17943.68    19556.46    601.56 o
   5   0  10     5002.08     5357.29    376.67 o
   6   0  10     4510.09     4497.84    603.13 o
   7   0  10     2263.73     2562.09    347.80 o
  -8   1  10        6.07      -84.22    110.04 o
  -7   1  10     3397.49     3224.31    235.60 o
  -6   1  10      185.59      -40.21     83.76 o
  -5   1  10     3722.04     3771.50    212.22 o
  -4   1  10      992.10      966.81    123.63 o
  -3   1  10     3837.27     4088.83    170.83 o
  -2   1  10     1364.33     1291.84    100.97 o
  -1   1  10     3174.87     3126.16    144.05 o
   0   1  10      355.32      430.30     82.79 o
   1   1  10     1188.32     1163.67    114.82 o
   2   1  10       79.51      151.44     73.41 o
   3   1  10      282.67      182.84     86.93 o
   4   1  10     1430.66     1429.79    125.41 o
   5   1  10      318.67      192.55    147.27 o
   6   1  10     1911.68     2032.66    274.75 o
   7   1  10      653.84      800.97    196.25 o
  -8   2  10       16.14      -66.82    112.92 o
  -7   2  10     3068.97     2716.07    218.95 o
  -6   2  10     1191.16      987.53    137.87 o
  -5   2  10     5286.11     5055.41    272.08 o
  -4   2  10     6691.09     7100.55    208.16 o
  -3   2  10     3415.79     3274.31    196.49 o
  -2   2  10    17606.72    16917.77    350.06 o
  -1   2  10     2660.37     2293.58    138.05 o
   0   2  10    19520.14    20399.56    440.56 o
   1   2  10      322.35      274.78     71.42 o
   2   2  10    14790.08    15461.89    485.37 o
   3   2  10      857.89      956.03    104.30 o
   4   2  10     7924.37     8186.16    279.14 o
   5   2  10     2451.92     2481.84    316.56 o
   6   2  10     2065.14     2312.84    247.05 o
   7   2  10     2783.90     2413.72    339.18 o
  -8   3  10        3.94       39.58    121.64 o
  -7   3  10     2148.96     2725.60    241.21 o
  -6   3  10       57.20      -11.97     89.59 o
  -5   3  10     2292.53     2011.85    169.24 o
  -4   3  10       33.50        2.19     56.56 o
  -3   3  10     2034.17     2086.47    121.46 o
  -2   3  10      128.28      116.28     54.77 o
  -1   3  10     1143.53     1080.96     89.31 o
   0   3  10      282.79      218.53     59.14 o
   1   3  10      459.47      492.24     75.52 o
   2   3  10      357.37      275.67     83.17 o
   3   3  10      235.21      169.39     82.89 o
   4   3  10      577.17      567.90    119.16 o
   5   3  10      644.94      380.50    182.93 o
   6   3  10      593.86      647.22    290.26 o
   7   3  10     1063.45     1043.39    701.14 o
  -8   4  10        0.07       61.54    130.53 o
  -7   4  10     2206.05     2065.62    197.97 o
  -6   4  10      262.63      138.01     96.37 o
  -5   4  10     2519.32     2846.55    197.27 o
  -4   4  10     2066.13     2226.11    131.74 o
  -3   4  10     2684.87     2631.18    133.51 o
  -2   4  10     4445.14     4554.48    284.31 o
  -1   4  10     1731.71     1839.03    161.99 o
   0   4  10    11559.79    11286.60    349.29 o
   1   4  10      490.24      350.76    101.61 o
   2   4  10    15794.36    14772.84    449.69 o
   3   4  10      203.88      295.58    101.85 o
   4   4  10    10573.21    11343.96    504.66 o
   5   4  10     1964.63     1660.83    269.42 o
   6   4  10     3911.65     4126.91    458.63 o
   7   4  10     1796.90     1783.21    371.93 o
  -8   5  10       34.72      -29.69    128.87 o
  -7   5  10     2071.86     2094.46    207.25 o
  -6   5  10      482.96      406.27    141.83 o
  -5   5  10     1167.05     1244.19    149.96 o
  -4   5  10      741.63      927.88     96.52 o
  -3   5  10      233.67      192.66     79.83 o
  -2   5  10      183.74      250.89     89.82 o
  -1   5  10       19.45        8.96     73.43 o
   0   5  10      334.14      378.07     94.34 o
   1   5  10       26.43       39.32     78.10 o
   2   5  10      940.07      936.59    134.13 o
   3   5  10       46.52       58.15     93.98 o
   4   5  10     1459.71     1175.50    168.67 o
   5   5  10      667.39      857.21    350.57 o
   6   5  10     1044.01     1284.05    338.01 o
   7   5  10     1383.93     1760.06    338.51 o
  -8   6  10       73.18       15.94    185.64 o
  -7   6  10     3450.61     3291.99    371.36 o
  -6   6  10      475.75      110.57    216.12 o
  -5   6  10     6658.33     6417.97    464.68 o
  -4   6  10     3845.03     4018.36    277.85 o
  -3   6  10     5521.27     5196.79    255.65 o
  -2   6  10    12227.82    12310.39    456.00 o
  -1   6  10     4053.90     4320.70    234.06 o
   0   6  10    16115.59    16383.47    450.68 o
   1   6  10      385.00      310.34     95.47 o
   2   6  10    15004.17    15336.12    468.81 o
   3   6  10     1072.14     1045.86    143.55 o
   4   6  10     8946.05     8732.85    358.36 o
   5   6  10     3235.45     2847.29    510.15 o
   6   6  10     2607.50     2945.59    395.97 o
  -7   7  10     2203.40     2516.20    342.76 o
  -6   7  10      165.71      371.93    278.95 o
  -5   7  10     1724.86     1825.89    290.54 o
  -4   7  10      520.86      272.83     99.23 o
  -3   7  10      862.03      673.68    133.90 o
  -2   7  10      475.94      438.26    103.11 o
  -1   7  10      125.40      227.94     89.01 o
   0   7  10      167.50      180.07     88.14 o
   1   7  10        1.45      -14.32     74.81 o
   2   7  10       90.59       59.38     89.67 o
   3   7  10       36.29      -65.04     92.81 o
   4   7  10      705.72      743.69    139.54 o
   5   7  10       95.76      166.66    262.61 o
   6   7  10      828.05      924.80    384.50 o
  -7   8  10     2880.00     2221.86    314.81 o
  -6   8  10      486.41      414.38    214.08 o
  -5   8  10     3944.11     4005.23    409.92 o
  -4   8  10     3523.03     3320.70    220.75 o
  -3   8  10     3574.65     3651.57    260.08 o
  -2   8  10     7135.64     6648.66    526.32 o
  -1   8  10      932.80      946.92    130.21 o
   0   8  10    12104.29    13044.90    400.80 o
   1   8  10       61.20       67.66     80.89 o
   2   8  10    11741.34    12429.94    422.87 o
   3   8  10     1979.20     1927.36    195.62 o
   4   8  10     6544.43     6165.03    518.19 o
   5   8  10     3515.12     3212.89    768.99 o
   6   8  10     2140.68     2765.41    420.60 o
  -7   9  10     1346.29     1347.18    278.99 o
  -6   9  10       70.99      -52.52    173.09 o
  -5   9  10     1413.61     1071.48    255.59 o
  -4   9  10       23.97      -87.80     87.80 o
  -3   9  10     1848.28     1617.71    306.30 o
  -2   9  10      183.36      136.94    108.45 o
  -1   9  10     2370.67     2342.43    190.94 o
   0   9  10      149.59      208.57     87.06 o
   1   9  10     1191.38      769.45    120.68 o
   2   9  10       89.68       59.11    103.14 o
   3   9  10      464.66      243.77    141.46 o
   4   9  10       61.51      -54.09    108.62 o
   5   9  10      274.71      379.53    237.80 o
   6   9  10      205.33      116.22    242.59 o
  -7  10  10     2441.42     2591.33    779.05 o
  -6  10  10      736.67      898.23    256.77 o
  -5  10  10     3303.44     3812.08    429.93 o
  -4  10  10     3005.51     3272.97    236.50 o
  -3  10  10     1425.39     1399.43    164.76 o
  -2  10  10     7470.73     7112.09    406.26 o
  -1  10  10      402.00      333.42    100.81 o
   0  10  10     8817.37     8098.64    322.83 o
   1  10  10       34.76       24.69     86.07 o
   2  10  10     7410.73     7923.96    340.73 o
   3  10  10      763.94      934.29    162.43 o
   4  10  10     4183.79     4053.90    278.92 o
   5  10  10     1157.83     1555.98    359.89 o
  -6  11  10       14.26      297.80    213.24 o
  -5  11  10     1553.58     1594.26    308.98 o
  -4  11  10       38.25      211.62    106.37 o
  -3  11  10      983.21      925.70    144.41 o
  -2  11  10       24.51      -11.70     88.65 o
  -1  11  10      273.34      231.73     98.98 o
   0  11  10       23.61       55.82     85.04 o
   1  11  10       78.57      -25.14     83.72 o
   2  11  10       41.54       74.82    100.05 o
   3  11  10       36.27       18.27    114.71 o
   4  11  10      346.49       27.14    133.83 o
   5  11  10      257.83      617.37    320.71 o
  -6  12  10      217.84      156.55    219.56 o
  -5  12  10     2357.25     1781.12    338.76 o
  -4  12  10     1831.15     1603.83    189.04 o
  -3  12  10     2595.17     2513.65    215.68 o
  -2  12  10     4349.71     4695.87    279.89 o
  -1  12  10     1353.78     1391.46    221.63 o
   0  12  10     7881.91     8916.02    355.92 o
   1  12  10      179.72       20.71     92.68 o
   2  12  10     8067.75     7255.34    352.53 o
   3  12  10      298.46      350.84    136.72 o
   4  12  10     4517.05     4379.87    311.45 o
   5  12  10     1400.49     1780.91    420.55 o
  -5  13  10      495.78      723.99    273.59 o
  -4  13  10      494.62      432.68    137.61 o
  -3  13  10       55.24      104.72    111.08 o
  -2  13  10      132.76      161.66    112.08 o
  -1  13  10       28.53      -90.76     90.76 o
   0  13  10      122.97       14.27    100.11 o
   1  13  10      238.29       86.27    100.61 o
   2  13  10      410.47      436.22    128.45 o
   3  13  10       51.79       22.15    120.29 o
   4  13  10      605.59      457.12    171.39 o
  -5  14  10     1750.82     1643.35    359.42 o
  -4  14  10      697.28      664.86    150.26 o
  -3  14  10     1596.09     1469.59    340.81 o
  -2  14  10     2005.45     1792.88    282.88 o
  -1  14  10     1191.82     1196.77    208.37 o
   0  14  10     2836.59     2884.83    242.75 o
   1  14  10      188.15      306.28    114.29 o
   2  14  10     3233.63     2857.94    242.87 o
   3  14  10      142.96      224.41    128.44 o
  -4  15  10       14.74       74.96    128.97 o
  -3  15  10      216.40      148.56    128.27 o
  -2  15  10        7.66      -48.88    112.46 o
  -1  15  10       97.38       60.42    110.20 o
   0  15  10        2.91     -108.28    108.28 o
   1  15  10      103.35      -69.65    110.37 o
   2  15  10       44.40       39.62    138.56 o
   3  15  10       66.44       94.86    124.13 o
  -3  16  10      579.38      267.03    148.92 o
  -2  16  10     1596.75     1406.14    236.50 o
  -1  16  10      240.37      230.73    138.42 o
   0  16  10     2483.65     2660.06    249.39 o
   1  16  10        8.86      -97.31    113.92 o
   2  16  10     2437.63     2103.43    429.73 o
  -8   0  11     1593.79     1678.35    530.25 o
  -7   0  11     2707.43     3001.00    325.26 o
  -6   0  11     8519.10     8452.25    457.51 o
  -5   0  11     1379.11      959.18    180.60 o
  -4   0  11    21282.20    21682.68    628.08 o
  -3   0  11      144.63      224.43     97.32 o
  -2   0  11    37844.34    35746.62   1570.49 o
  -1   0  11     3384.49     3675.67    226.35 o
   0   0  11    30701.27    33711.49    842.28 o
   1   0  11     9641.47     9878.74    796.71 o
   2   0  11    13393.43    12384.95    530.87 o
   3   0  11     7117.78     7448.56    350.46 o
   4   0  11     1283.10     1663.04    204.38 o
   5   0  11     3508.12     4588.84    382.69 o
   6   0  11       99.35      223.66    286.49 o
   7   0  11     1346.73     1543.02    439.78 o
  -8   1  11      330.48      170.08    174.47 o
  -7   1  11     1058.95     1292.19    175.39 o
  -6   1  11      612.47      625.03    125.03 o
  -5   1  11     1278.66     1155.40    137.91 o
  -4   1  11      317.63      243.73     83.45 o
  -3   1  11     1029.69     1060.93    102.37 o
  -2   1  11       16.61      -34.46     58.48 o
  -1   1  11      408.65      321.71     71.09 o
   0   1  11     1236.24     1370.41    103.20 o
   1   1  11      332.80      187.23     68.74 o
   2   1  11     4235.04     4523.97    203.85 o
   3   1  11     1051.09      887.61    109.23 o
   4   1  11     3308.65     3410.74    205.89 o
   5   1  11     2223.52     2378.22    246.28 o
   6   1  11      688.52      731.57    180.79 o
  -8   2  11     1385.45     1368.92    195.44 o
  -7   2  11     1531.31     1523.03    181.31 o
  -6   2  11     5176.21     4945.25    264.81 o
  -5   2  11     1395.28     1254.31    160.07 o
  -4   2  11    11599.08    12511.88    301.78 o
  -3   2  11     1252.46     1058.28    140.11 o
  -2   2  11    14904.47    14489.58    349.98 o
  -1   2  11      239.76      216.79     63.17 o
   0   2  11    16281.15    17671.55    366.17 o
   1   2  11     4084.75     4491.22    174.34 o
   2   2  11     7468.73     7177.84    246.63 o
   3   2  11     8618.49     8843.89    329.67 o
   4   2  11     1768.71     1564.51    173.86 o
   5   2  11     5830.32     5887.30    449.41 o
   6   2  11       84.08      105.82    194.58 o
  -8   3  11       76.54      123.46    127.08 o
  -7   3  11      723.06      726.59    148.38 o
  -6   3  11       16.88       57.86    101.33 o
  -5   3  11      515.48      394.11    154.16 o
  -4   3  11      124.39       70.95     66.80 o
  -3   3  11      312.66      234.84     69.28 o
  -2   3  11      408.19      349.55     96.65 o
  -1   3  11      402.79      347.86    129.49 o
   0   3  11      799.02      585.49    108.14 o
   1   3  11     1103.45     1377.72    151.22 o
   2   3  11     1183.08     1095.00    152.70 o
   3   3  11     3023.28     2925.37    224.99 o
   4   3  11      738.64      892.81    147.06 o
   5   3  11     3532.48     3527.40    381.86 o
   6   3  11       32.70       71.95    191.82 o
  -8   4  11      596.51      422.03    159.27 o
  -7   4  11     1393.19     1245.49    172.36 o
  -6   4  11     2863.68     2910.31    270.96 o
  -5   4  11     1165.76     1400.05    203.49 o
  -4   4  11     7091.50     7645.17    232.22 o
  -3   4  11      262.16      160.54     78.05 o
  -2   4  11    15437.12    15608.30    452.18 o
  -1   4  11       46.16      116.00     88.38 o
   0   4  11    16490.54    16231.92    456.71 o
   1   4  11     2354.32     2506.85    226.34 o
   2   4  11    11463.02    11481.09    402.98 o
   3   4  11     3930.12     4050.31    257.57 o
   4   4  11     3051.11     3397.21    330.68 o
   5   4  11     3777.93     3010.64    515.18 o
   6   4  11      332.48       55.68    263.87 o
  -7   5  11      223.69       74.64    339.26 o
  -6   5  11      169.95      118.85    151.93 o
  -5   5  11       51.06      -92.59    190.99 o
  -4   5  11       25.85       94.38     86.10 o
  -3   5  11        0.94       36.50     85.99 o
  -2   5  11      743.76      694.70    125.21 o
  -1   5  11       21.08       54.90     83.23 o
   0   5  11     1896.16     1866.62    167.80 o
   1   5  11      921.78      807.65    124.86 o
   2   5  11     3060.82     3326.64    286.92 o
   3   5  11     3531.57     3607.56    305.42 o
   4   5  11     1645.82     1461.33    175.56 o
   5   5  11     5073.42     5920.24    504.21 o
   6   5  11      236.28      337.99    227.18 o
  -7   6  11     2171.60     1693.92    295.47 o
  -6   6  11     3731.06     3601.21    567.95 o
  -5   6  11     2111.79     1975.57    378.21 o
  -4   6  11     9768.15    10299.02    727.63 o
  -3   6  11     1321.49     1231.75    155.25 o
  -2   6  11    14954.81    15659.03    465.07 o
  -1   6  11      410.11      618.01    115.55 o
   0   6  11    18309.39    19136.50    517.66 o
   1   6  11     5218.96     4760.67    255.90 o
   2   6  11     9510.78    10189.48    440.99 o
   3   6  11    10202.18    10809.79    414.24 o
   4   6  11     2519.95     2426.44    219.49 o
   5   6  11     6754.46     7050.30    559.21 o
   6   6  11      171.02      479.99    334.24 o
  -7   7  11      346.95       92.79    198.13 o
  -6   7  11      253.29      251.60    192.62 o
  -5   7  11       63.58      131.07    171.68 o
  -4   7  11       86.91       97.63     95.13 o
  -3   7  11        3.41       27.40     85.87 o
  -2   7  11       54.58      -23.88     85.77 o
  -1   7  11       19.81      -75.78     75.78 o
   0   7  11      861.72      936.83    131.49 o
   1   7  11       58.38      -28.49     84.88 o
   2   7  11     1705.88     1585.44    181.00 o
   3   7  11     1107.61      986.67    165.78 o
   4   7  11     1098.81      747.02    157.07 o
   5   7  11     2316.68     2338.75    368.61 o
   6   7  11       68.35      150.82    234.48 o
  -7   8  11     1587.35     1497.04    344.29 o
  -6   8  11     3133.19     2746.59    368.18 o
  -5   8  11      846.91      779.62    228.21 o
  -4   8  11     6884.88     7332.64    482.07 o
  -3   8  11       37.94      -82.92     88.67 o
  -2   8  11    11726.28    11870.33    400.33 o
  -1   8  11     1709.65     1601.94    167.66 o
   0   8  11     9875.67     9833.70    346.62 o
   1   8  11     5969.68     4702.23    258.64 o
   2   8  11     5577.40     5388.43    304.04 o
   3   8  11     5393.49     5614.37    443.68 o
   4   8  11     1042.72      636.32    156.01 o
   5   8  11     3080.50     4333.40    590.57 o
   6   8  11       30.98     -143.98    220.33 o
  -7   9  11      465.27      127.25    197.96 o
  -6   9  11      103.12       62.08    216.12 o
  -5   9  11      941.61     1077.94    361.88 o
  -4   9  11      146.82      314.91    118.36 o
  -3   9  11     1045.73     1117.94    151.98 o
  -2   9  11      133.23       87.78    138.25 o
  -1   9  11      514.98      425.32    113.80 o
   0   9  11       23.25      101.60     89.12 o
   1   9  11      322.54      252.17    120.43 o
   2   9  11      321.82      137.62    104.88 o
   3   9  11      535.60      599.73    152.12 o
   4   9  11      394.39      315.79    136.91 o
   5   9  11     1220.48     1314.66    348.13 o
  -6  10  11     2301.33     2513.62    621.98 o
  -5  10  11      361.50      142.44    213.67 o
  -4  10  11     5411.01     5526.66    363.58 o
  -3  10  11       56.44       14.47     91.80 o
  -2  10  11     7290.24     7153.37    569.11 o
  -1  10  11      520.19      596.29    121.18 o
   0  10  11     7740.61     7729.71    333.86 o
   1  10  11     1926.83     1661.35    221.26 o
   2  10  11     3401.83     3808.04    265.15 o
   3  10  11     3100.67     3092.42    325.73 o
   4  10  11      729.67      591.74    157.99 o
   5  10  11     1979.61     1433.09    649.62 o
  -6  11  11       37.33     -139.81    218.38 o
  -5  11  11      104.40      -97.22    212.14 o
  -4  11  11        8.30       39.30    112.34 o
  -3  11  11       38.11       19.35    104.22 o
  -2  11  11       35.90      -72.88     89.40 o
  -1  11  11       84.73       13.22     91.06 o
   0  11  11      450.68      457.76    116.52 o
   1  11  11      360.84      452.53    113.70 o
   2  11  11     1071.42      886.64    151.37 o
   3  11  11     1198.53      818.30    161.06 o
   4  11  11      977.90     1015.04    195.15 o
   5  11  11     1421.26      633.91    348.72 o
  -5  12  11      946.25      806.87    297.61 o
  -4  12  11     4822.89     5238.50    475.55 o
  -3  12  11      168.31      139.52    111.51 o
  -2  12  11     8040.28     7926.54    432.84 o
  -1  12  11      124.95      150.52    108.52 o
   0  12  11     6977.77     7268.19    342.25 o
   1  12  11     1897.01     1774.25    185.09 o
   2  12  11     4009.98     3886.57    289.50 o
   3  12  11     2781.98     2849.57    256.38 o
   4  12  11      912.89      756.36    183.93 o
  -5  13  11        3.20     -218.23    232.28 o
  -4  13  11        8.50        8.19    120.23 o
  -3  13  11       91.19       25.55    113.61 o
  -2  13  11      274.81      350.26    121.95 o
  -1  13  11      150.29       29.67    116.30 o
   0  13  11      702.57      362.77    128.04 o
   1  13  11       32.09      -72.20     96.39 o
   2  13  11     1083.18      978.03    163.40 o
   3  13  11      771.54      769.38    191.88 o
  -4  14  11     1939.35     2040.61    223.76 o
  -3  14  11      419.98      487.53    145.61 o
  -2  14  11     3152.18     3073.84    320.29 o
  -1  14  11       29.98      146.52    122.67 o
   0  14  11     4370.10     4421.03    298.60 o
   1  14  11      891.89      721.51    149.21 o
   2  14  11     2721.61     2092.31    214.07 o
   3  14  11     2145.66     1897.84    241.72 o
  -3  15  11       51.99      164.27    172.66 o
  -2  15  11       40.42      -54.15    117.83 o
  -1  15  11      142.22       17.77    132.03 o
   0  15  11      232.40      280.20    133.12 o
   1  15  11      281.88      395.38    150.41 o
   2  15  11      289.17      213.59    137.10 o
  -2  16  11     2473.35     2838.88    263.65 o
  -1  16  11      104.94      146.64    137.38 o
   0  16  11     2193.81     2236.05    237.36 o
  -8   0  12     4361.01     3516.64    400.21 o
  -7   0  12        8.78       -4.49    161.59 o
  -6   0  12    11509.79    11536.11    563.30 o
  -5   0  12      877.59      603.44    165.57 o
  -4   0  12    19111.24    19695.40    600.97 o
  -3   0  12     4917.64     4919.53    273.99 o
  -2   0  12    15686.67    15344.08    583.60 o
  -1   0  12    10667.07    11575.21    404.37 o
   0   0  12     4439.25     4878.21    390.43 o
   1   0  12     8386.76     8660.09    339.42 o
   2   0  12      228.45       68.75    125.11 o
   3   0  12     5307.03     5423.93    329.38 o
   4   0  12     1365.86     1362.17    198.77 o
   5   0  12     1302.97      937.37    346.80 o
   6   0  12      956.22     1379.67    379.47 o
  -8   1  12      164.46      177.27    147.76 o
  -7   1  12      164.25      232.20    125.72 o
  -6   1  12        1.06      -98.26     98.26 o
  -5   1  12      108.77      242.33     99.53 o
  -4   1  12      477.62      364.02     92.80 o
  -3   1  12      137.48      130.22     71.76 o
  -2   1  12     2874.08     2536.16    143.64 o
  -1   1  12      731.53      890.07    114.45 o
   0   1  12     5392.91     5694.16    192.35 o
   1   1  12     3056.15     3492.43    157.24 o
   2   1  12     2382.39     2600.28    176.34 o
   3   1  12     5382.88     6147.08    276.25 o
   4   1  12       47.24       42.92     98.41 o
   5   1  12     4276.98     4694.16    421.10 o
   6   1  12      474.29      381.98    301.57 o
  -8   2  12     3334.94     3021.06    342.78 o
  -7   2  12      315.58      128.45    176.65 o
  -6   2  12     6465.98     6996.76    410.25 o
  -5   2  12       83.71      122.01     93.36 o
  -4   2  12     9040.68     8974.54    314.37 o
  -3   2  12     3736.98     3773.64    196.68 o
  -2   2  12     7999.83     8172.17    267.06 o
  -1   2  12     9732.15    10411.80    264.90 o
   0   2  12     2505.59     2678.18    273.50 o
   1   2  12    12268.06    12384.89    383.27 o
   2   2  12      455.15      365.94    127.30 o
   3   2  12     5583.79     5378.52    295.84 o
   4   2  12       23.19      -19.73    111.06 o
   5   2  12     2110.19     2455.25    492.56 o
   6   2  12       31.47     -201.04    201.04 o
  -7   3  12       48.95       19.78    122.61 o
  -6   3  12       59.50      -81.30     97.71 o
  -5   3  12       97.75      111.99    101.38 o
  -4   3  12      257.34      255.55     80.95 o
  -3   3  12      552.73      608.41    154.16 o
  -2   3  12      645.18      374.66    108.35 o
  -1   3  12     2582.57     2644.26    197.85 o
   0   3  12      949.08     1027.55    156.70 o
   1   3  12     6153.40     5829.89    271.84 o
   2   3  12      135.26      100.79    116.80 o
   3   3  12     6722.04     6881.97    337.84 o
   4   3  12      320.22      214.12    124.54 o
   5   3  12     4047.62     5093.88    611.93 o
   6   3  12      973.81      828.50    262.43 o
  -7   4  12       84.94      157.07    202.58 o
  -6   4  12     5103.43     4674.04    628.26 o
  -5   4  12       12.74      102.70    185.97 o
  -4   4  12    10154.38    10503.30    424.03 o
  -3   4  12     1017.22      789.52    202.40 o
  -2   4  12    12254.77    13057.38    414.89 o
  -1   4  12     5543.79     5123.35    344.59 o
   0   4  12     8134.73     8603.86    326.56 o
   1   4  12     8075.59     7680.85    312.44 o
   2   4  12     1326.60     1537.38    182.95 o
   3   4  12     7976.78     8400.72    383.11 o
   4   4  12      120.79       50.17    113.59 o
   5   4  12     2774.64     2943.78    382.92 o
   6   4  12       13.78     -253.82    276.44 o
  -7   5  12        3.27      -85.81    183.89 o
  -6   5  12       85.16      -65.34    218.64 o
  -5   5  12        2.38     -107.09    147.33 o
  -4   5  12      779.71      750.98    136.50 o
  -3   5  12      409.97      390.64    126.23 o
  -2   5  12     2352.94     2338.70    198.80 o
  -1   5  12     3505.83     3655.28    238.61 o
   0   5  12     2770.18     2823.32    217.30 o
   1   5  12     9261.18     8932.89    342.57 o
   2   5  12      627.29      474.41    133.74 o
   3   5  12    10099.62    10131.46    700.43 o
   4   5  12       82.03        5.85    122.12 o
   5   5  12     5132.39     5178.64    499.10 o
   6   5  12      861.56     1498.22    520.20 o
  -7   6  12      329.15      304.79    216.25 o
  -6   6  12     6042.49     7169.32    566.33 o
  -5   6  12      140.70      228.07    193.92 o
  -4   6  12     9986.20    10705.18    502.74 o
  -3   6  12     4299.94     4198.90    403.35 o
  -2   6  12    10204.67    11179.23    389.85 o
  -1   6  12    11405.56    11994.63    395.61 o
   0   6  12     4181.70     4207.22    249.41 o
   1   6  12    14285.01    12909.73    457.40 o
   2   6  12      855.57      745.84    148.89 o
   3   6  12     6890.32     7515.05    379.74 o
   4   6  12        8.41      -30.67    124.91 o
   5   6  12     2312.81     3267.69    426.37 o
   6   6  12       55.91     -114.35    332.98 o
  -7   7  12        9.84      290.86    217.90 o
  -6   7  12        0.13      -76.73    186.33 o
  -5   7  12       26.70     -158.14    158.14 o
  -4   7  12      218.92      251.86    113.26 o
  -3   7  12       10.53      -39.96     90.05 o
  -2   7  12      980.64     1249.56    158.14 o
  -1   7  12      584.91      671.98    125.86 o
   0   7  12     1618.28     1656.02    170.26 o
   1   7  12     3313.88     3021.61    226.21 o
   2   7  12      437.37      522.29    133.69 o
   3   7  12     5883.30     5462.18    533.94 o
   4   7  12       86.28       41.68    130.50 o
   5   7  12     5010.39     4952.43    538.53 o
  -7   8  12       10.44     -131.54    185.97 o
  -6   8  12     3942.16     2630.22    405.86 o
  -5   8  12      497.82      556.64    239.18 o
  -4   8  12     6557.91     6974.68    823.39 o
  -3   8  12     3314.08     3220.08    242.49 o
  -2   8  12     6159.26     6685.50    554.61 o
  -1   8  12     7712.23     8490.43    347.00 o
   0   8  12     2724.68     2659.44    204.71 o
   1   8  12     6855.93     6538.38    573.84 o
   2   8  12       65.38        1.31    101.02 o
   3   8  12     4368.51     3706.96    365.63 o
   4   8  12       56.70       40.81    143.03 o
   5   8  12     1123.95      886.19    487.53 o
  -6   9  12       37.36       31.46    221.59 o
  -5   9  12      117.04      104.04    212.35 o
  -4   9  12        9.73      -56.00    107.01 o
  -3   9  12      190.38      113.49    109.29 o
  -2   9  12      156.73      409.46    140.33 o
  -1   9  12      481.20      459.12    202.63 o
   0   9  12      483.07      528.80    121.42 o
   1   9  12     1526.66     1391.71    163.18 o
   2   9  12      206.47      109.65    107.52 o
   3   9  12     2475.58     2102.43    277.20 o
   4   9  12        4.24       40.64    142.90 o
   5   9  12     1843.27     1199.14    367.79 o
  -6  10  12     3245.91     2972.30    439.68 o
  -5  10  12      232.00      328.63    246.70 o
  -4  10  12     4590.57     4968.15    430.51 o
  -3  10  12     1837.19     1362.45    177.21 o
  -2  10  12     3691.32     3325.17    253.91 o
  -1  10  12     3407.98     3749.71    332.69 o
   0  10  12      972.25      850.42    152.71 o
   1  10  12     3752.14     3110.24    236.98 o
   2  10  12      117.16      -84.56     98.50 o
   3  10  12     1616.85     1362.14    195.06 o
   4  10  12       16.35      -74.37    150.21 o
  -5  11  12       23.57      118.06    233.67 o
  -4  11  12      122.54       14.23    125.14 o
  -3  11  12      145.01      130.63    115.07 o
  -2  11  12      657.11      543.51    135.61 o
  -1  11  12      844.00      631.12    147.27 o
   0  11  12     1425.30     1373.30    170.55 o
   1  11  12     2114.36     2153.14    202.52 o
   2  11  12      687.72      616.74    138.29 o
   3  11  12     2768.18     2762.89    253.91 o
   4  11  12        2.49       69.24    155.75 o
  -5  12  12       24.89      122.17    244.28 o
  -4  12  12     4561.17     4749.53    465.02 o
  -3  12  12      991.30      768.10    182.45 o
  -2  12  12     4362.21     4065.64    397.19 o
  -1  12  12     3703.94     3522.14    439.99 o
   0  12  12     2269.21     2124.31    223.08 o
   1  12  12     4434.38     4705.93    294.78 o
   2  12  12      213.37      135.92    119.57 o
   3  12  12     3158.31     2435.49    386.40 o
  -4  13  12      327.27      437.08    157.85 o
  -3  13  12        5.16      -41.33    119.05 o
  -2  13  12      878.80      838.35    163.85 o
  -1  13  12      703.22      859.49    169.76 o
   0  13  12      867.29      941.12    164.39 o
   1  13  12     3014.57     2702.73    236.98 o
   2  13  12      220.80       17.66    119.82 o
   3  13  12     3910.65     4134.73    350.25 o
  -3  14  12      770.26      372.93    187.89 o
  -2  14  12     2890.22     2656.19    247.59 o
  -1  14  12     2261.96     2235.33    380.14 o
   0  14  12     1466.93     1695.08    255.36 o
   1  14  12     3232.55     3075.92    283.64 o
   2  14  12      391.42      223.66    138.66 o
  -2  15  12      165.02      251.42    145.70 o
  -1  15  12      452.12      480.50    152.78 o
   0  15  12      201.08      -12.20    125.60 o
   1  15  12      945.22      815.05    168.93 o
  -7   0  13     1014.58      644.77    221.93 o
  -6   0  13     6817.34     6560.90    457.45 o
  -5   0  13     4496.38     3979.49    338.51 o
  -4   0  13     3444.15     3307.89    719.26 o
  -3   0  13     6561.09     6528.15    419.19 o
  -2   0  13       65.62      -32.04     98.66 o
  -1   0  13     5301.35     5679.14    290.41 o
   0   0  13     2658.46     2994.20    216.00 o
   1   0  13     2466.53     2641.14    208.52 o
   2   0  13     2027.66     2204.24    230.04 o
   3   0  13      386.67      380.19    349.31 o
   4   0  13      552.62      490.05    278.95 o
  -7   1  13       55.65       55.46    128.52 o
  -6   1  13     1040.84      895.67    281.05 o
  -5   1  13      320.49      202.49    176.26 o
  -4   1  13     2982.12     2834.89    166.08 o
  -3   1  13     1714.56     1571.79    127.35 o
  -2   1  13     3228.59     3297.32    255.12 o
  -1   1  13     5618.87     6227.21    209.61 o
   0   1  13      482.51      730.26    101.67 o
   1   1  13     8170.96     9176.73    593.70 o
   2   1  13      509.57      293.03    119.81 o
   3   1  13     5746.94     5872.86    322.39 o
   4   1  13     2148.33     2055.50    289.09 o
   5   1  13     2191.40     2256.72    500.10 o
  -7   2  13      666.93      586.49    161.37 o
  -6   2  13     3491.09     3270.15    256.62 o
  -5   2  13     3342.23     2985.40    265.15 o
  -4   2  13     2562.78     2022.55    146.67 o
  -3   2  13     8128.52     8446.75    437.81 o
  -2   2  13      907.30      735.63    185.88 o
  -1   2  13     8945.15     9555.37    338.12 o
   0   2  13       18.04      -24.17     80.20 o
   1   2  13     4755.54     4471.90    242.26 o
   2   2  13      182.41      249.77    119.35 o
   3   2  13     1957.89     2164.45    220.04 o
   4   2  13       43.29       15.02    121.97 o
   5   2  13      416.32      340.67    210.69 o
   6   2  13       14.23      188.48    324.18 o
  -7   3  13       82.26       54.10    243.77 o
  -6   3  13      324.39      266.16    272.67 o
  -5   3  13      865.34      566.55    209.23 o
  -4   3  13      646.84      488.66    122.34 o
  -3   3  13     3900.22     4175.42    285.11 o
  -2   3  13      349.17      205.48    140.38 o
  -1   3  13     8065.98     8771.12    356.76 o
   0   3  13      299.10      323.01    101.48 o
   1   3  13     8126.28     7472.93    308.07 o
   2   3  13     2389.62     2594.92    220.45 o
   3   3  13     3945.95     4215.24    288.62 o
   4   3  13     3283.35     3520.84    275.32 o
   5   3  13     1092.35      765.31    457.38 o
   6   3  13     2524.66     2573.07    395.81 o
  -7   4  13      394.68      434.97    547.85 o
  -6   4  13     4695.58     4164.84    413.01 o
  -5   4  13     2779.64     2507.73    338.10 o
  -4   4  13     4649.71     4617.07    297.44 o
  -3   4  13     6174.50     6523.81    552.07 o
  -2   4  13     1642.82     1813.06    185.35 o
  -1   4  13     8220.16     8571.98    337.07 o
   0   4  13      193.52       82.83     89.01 o
   1   4  13     6202.65     6397.19    336.97 o
   2   4  13       40.71      -15.68    105.97 o
   3   4  13     2006.45     2105.47    223.10 o
   4   4  13       14.38       66.16    138.81 o
   5   4  13      801.87     1066.57    297.64 o
  -7   5  13       70.08       69.89    204.55 o
  -6   5  13      664.36      615.70    331.72 o
  -5   5  13     1217.12     1146.15    258.44 o
  -4   5  13     1572.35     1589.12    179.36 o
  -3   5  13     5327.42     5284.73    292.71 o
  -2   5  13      997.03      869.32    145.01 o
  -1   5  13    11499.25    13649.21    439.56 o
   0   5  13       13.29       37.65     92.54 o
   1   5  13    10749.79    10153.55    461.39 o
   2   5  13     1756.28     1945.17    203.08 o
   3   5  13     4956.44     5295.83    656.30 o
   4   5  13     3340.37     3741.12    298.09 o
   5   5  13     1290.56      587.64    271.86 o
  -7   6  13      915.42     1041.95    461.15 o
  -6   6  13     4120.27     3840.99    451.93 o
  -5   6  13     4192.12     3568.23    458.63 o
  -4   6  13     3576.31     3422.75    267.70 o
  -3   6  13     9872.07    10024.24    443.89 o
  -2   6  13     1456.27     1355.76    166.21 o
  -1   6  13    10735.90    11867.74    407.06 o
   0   6  13       28.59       69.87     96.68 o
   1   6  13     5637.00     4815.24    276.52 o
   2   6  13      322.12      422.48    130.34 o
   3   6  13     1805.84     1901.90    234.32 o
   4   6  13      189.55      293.37    158.05 o
   5   6  13      185.87      102.70    264.78 o
  -6   7  13      392.87      517.47    267.64 o
  -5   7  13      172.95      184.18    206.97 o
  -4   7  13      960.88      786.17    160.13 o
  -3   7  13     2114.59     1974.74    204.92 o
  -2   7  13      770.82      756.03    165.77 o
  -1   7  13     6611.37     5793.65    301.17 o
   0   7  13       21.93       35.00     92.95 o
   1   7  13     9478.66     9021.34    362.34 o
   2   7  13     1073.45      996.77    168.68 o
   3   7  13     6056.99     6039.57    535.39 o
   4   7  13     1840.58     2014.00    233.32 o
   5   7  13     1947.29     2234.56    435.27 o
  -6   8  13     2736.09     3049.97    531.51 o
  -5   8  13     3604.70     2319.58    699.89 o
  -4   8  13     1937.65     1811.59    201.13 o
  -3   8  13     5479.14     5956.65    529.95 o
  -2   8  13      155.08       38.18    103.24 o
  -1   8  13     4741.17     4100.22    290.18 o
   0   8  13      142.32      -30.27     93.00 o
   1   8  13     2290.73     1521.94    175.78 o
   2   8  13      102.62      200.18    112.51 o
   3   8  13      462.96      549.66    165.95 o
   4   8  13       22.66     -146.64    146.64 o
   5   8  13      187.60      387.95    310.92 o
  -6   9  13       64.94      264.09    259.48 o
  -5   9  13      252.94       -9.14    217.96 o
  -4   9  13      297.81      214.95    132.83 o
  -3   9  13      804.78      813.84    160.26 o
  -2   9  13      315.87      401.41    129.26 o
  -1   9  13     2379.74     1876.17    194.88 o
   0   9  13       44.41      -95.22     95.22 o
   1   9  13     3110.73     2834.94    315.94 o
   2   9  13      223.58      256.69    124.85 o
   3   9  13     2379.42     1999.80    422.22 o
   4   9  13      784.70      781.45    205.37 o
  -5  10  13     1328.54     1045.55    308.21 o
  -4  10  13     1157.57     1083.22    241.94 o
  -3  10  13     2596.08     2558.05    395.74 o
  -2  10  13      268.50      356.59    132.72 o
  -1  10  13     2447.60     2074.50    205.27 o
   0  10  13        0.97       91.35    103.50 o
   1  10  13     1168.60     1231.81    169.46 o
   2  10  13       52.23       28.25    112.20 o
   3  10  13      447.43      750.84    176.29 o
   4  10  13        4.03       -3.14    165.20 o
  -5  11  13      316.60      652.21    293.06 o
  -4  11  13      887.15     1089.60    189.47 o
  -3  11  13     1565.65     1748.72    206.80 o
  -2  11  13      960.30      880.53    159.51 o
  -1  11  13     3219.24     3408.95    327.18 o
   0  11  13       30.70      178.43    118.29 o
   1  11  13     3996.56     3531.95    264.96 o
   2  11  13      402.24      165.49    133.04 o
   3  11  13     2452.11     2323.42    250.20 o
  -4  12  13     1508.02     1044.06    191.17 o
  -3  12  13     3517.41     3845.15    290.49 o
  -2  12  13      343.12      337.06    173.29 o
  -1  12  13     3611.82     4245.12    338.43 o
   0  12  13        0.44       15.56    120.43 o
   1  12  13     1827.45     1507.30    187.19 o
   2  12  13       40.31      -31.32    116.08 o
   3  12  13      312.94      164.30    147.67 o
  -4  13  13      479.43      419.99    242.39 o
  -3  13  13     1578.49     1539.49    239.11 o
  -2  13  13      302.82      246.70    135.19 o
  -1  13  13     4221.50     4490.61    306.04 o
   0  13  13        6.54      -50.33    112.31 o
   1  13  13     4217.89     3782.59    287.12 o
   2  13  13      400.68      387.59    155.42 o
  -2  14  13      586.25      681.07    167.19 o
  -1  14  13     2829.09     3124.44    270.30 o
   0  14  13       43.55       87.28    128.99 o
   1  14  13     1897.88     1535.98    268.20 o
  -7   0  14     1832.07     1746.37    299.13 o
  -6   0  14      120.50      217.06    186.36 o
  -5   0  14     2622.90     2786.68    436.02 o
  -4   0  14      903.79      891.11    160.08 o
  -3   0  14     3073.17     3165.97    247.61 o
  -2   0  14     1869.57     1871.68    195.46 o
  -1   0  14     1233.67     1041.94    156.74 o
   0   0  14     1202.68      871.72    555.39 o
   1   0  14      368.32      311.62    238.74 o
   2   0  14       49.67      193.51    203.56 o
   3   0  14      117.04      316.64    273.92 o
   4   0  14      149.37       62.83    243.77 o
  -7   1  14      449.77      447.23    157.62 o
  -6   1  14     1155.65      822.46    156.48 o
  -5   1  14     2119.84     2099.25    227.22 o
  -4   1  14      441.97      194.35    114.34 o
  -3   1  14     5746.56     5940.85    287.55 o
  -2   1  14      271.95      284.04    114.26 o
  -1   1  14     7208.35     7793.91    310.02 o
   0   1  14     2818.21     3137.22    206.41 o
   1   1  14     4562.21     4788.34    264.79 o
   2   1  14     5000.11     5598.73    345.79 o
   3   1  14     1503.97     1243.84    210.45 o
   4   1  14     4923.46     4651.29    596.85 o
  -7   2  14     2703.23     2379.54    359.76 o
  -6   2  14      323.79      291.51    197.25 o
  -5   2  14     5215.12     4661.60    669.73 o
  -4   2  14        7.18      -37.86    101.77 o
  -3   2  14     4058.00     4122.00    255.64 o
  -2   2  14      237.40      174.78     99.49 o
  -1   2  14     2412.13     2886.37    209.39 o
   0   2  14       67.95       50.39     91.27 o
   1   2  14     1000.46      853.94    159.24 o
   2   2  14       13.40       31.03    100.43 o
   3   2  14      799.59      619.77    167.83 o
   4   2  14       82.01       27.06    151.19 o
   5   2  14      639.91      557.90    429.73 o
  -7   3  14      824.00      389.55    245.05 o
  -6   3  14      124.40       15.04    222.41 o
  -5   3  14     3034.93     2892.75    604.39 o
  -4   3  14       61.52       48.21    110.64 o
  -3   3  14     5662.19     5744.83    296.69 o
  -2   3  14     2047.12     2446.57    201.20 o
  -1   3  14     5149.74     5864.82    287.19 o
   0   3  14     4973.47     5252.68    270.51 o
   1   3  14     2045.49     1956.41    250.65 o
   2   3  14     5700.52     5436.40    295.42 o
   3   3  14      447.39      553.64    159.45 o
   4   3  14     4182.08     5189.27    366.05 o
   5   3  14       16.66      201.53    273.04 o
  -7   4  14     1958.18     1847.81    339.39 o
  -6   4  14      864.26      731.15    241.36 o
  -5   4  14     3789.24     2813.73    885.85 o
  -4   4  14      197.99       96.90    126.91 o
  -3   4  14     6029.19     6129.38    316.76 o
  -2   4  14       64.48      243.46    106.29 o
  -1   4  14     4160.27     4019.50    253.81 o
   0   4  14       35.29        5.69     91.19 o
   1   4  14     2155.19     1956.40    433.82 o
   2   4  14       99.22      140.07    120.21 o
   3   4  14      891.30      577.04    163.80 o
   4   4  14       64.38      164.39    148.38 o
   5   4  14      280.20      407.21    295.74 o
  -6   5  14      448.78       92.98    291.51 o
  -5   5  14     4252.63     4454.80    574.23 o
  -4   5  14        9.06      172.50    116.26 o
  -3   5  14     8108.40     8482.22    371.24 o
  -2   5  14     1370.96     1407.23    168.67 o
  -1   5  14     6583.46     6564.80    321.17 o
   0   5  14     5426.25     5499.86    292.69 o
   1   5  14     2464.81     2338.48    205.64 o
   2   5  14     6658.32     6456.44    362.37 o
   3   5  14      346.55      395.61    153.05 o
   4   5  14     4861.38     4949.68    340.35 o
   5   5  14        3.60      -40.95    286.96 o
  -6   6  14      523.59      380.65    273.04 o
  -5   6  14     5918.77     4426.47    475.81 o
  -4   6  14       24.87       -4.39    113.12 o
  -3   6  14     4784.37     5272.18    309.62 o
  -2   6  14      353.57      329.92    165.04 o
  -1   6  14     2514.58     2821.70    255.00 o
   0   6  14      352.31      250.08    110.05 o
   1   6  14      591.53      639.28    141.19 o
   2   6  14      101.16     -105.92    105.92 o
   3   6  14      181.68      338.83    151.91 o
   4   6  14        0.12       54.38    161.66 o
   5   6  14       97.80       80.26    312.37 o
  -6   7  14      209.99      167.18    247.85 o
  -5   7  14     2536.43     2194.91    361.67 o
  -4   7  14        1.13       31.83    126.06 o
  -3   7  14     6252.05     6863.22    354.58 o
  -2   7  14      793.07      713.82    151.76 o
  -1   7  14     7679.02     8041.39    364.90 o
   0   7  14     2361.70     2279.43    205.52 o
   1   7  14     4072.55     3895.84    265.07 o
   2   7  14     3444.90     3048.15    253.44 o
   3   7  14     1063.12     1212.03    194.82 o
   4   7  14     3112.24     2649.93    298.89 o
  -6   8  14      258.55      -81.55    247.85 o
  -5   8  14     2569.69     2526.42    401.69 o
  -4   8  14       13.19      148.98    125.40 o
  -3   8  14     2732.47     2910.58    253.69 o
  -2   8  14       71.67       -2.01    107.17 o
  -1   8  14     1160.35     1102.40    162.70 o
   0   8  14       60.02      -43.01     96.59 o
   1   8  14      423.79      256.82    118.31 o
   2   8  14       11.86       64.44    116.90 o
   3   8  14      164.17       82.45    143.64 o
   4   8  14       77.14      -31.68    162.31 o
  -5   9  14     1094.88     1364.47    339.17 o
  -4   9  14       33.05      -74.31    139.17 o
  -3   9  14     2593.88     2823.37    247.86 o
  -2   9  14      158.89      197.72    124.62 o
  -1   9  14     2823.69     2943.48    244.02 o
   0   9  14     1145.42     1052.32    159.92 o
   1   9  14     1926.70     1857.07    196.52 o
   2   9  14     1787.93     1196.33    187.16 o
   3   9  14      677.46      502.14    171.19 o
   4   9  14     1921.33     2435.66    309.55 o
  -5  10  14     1638.02     1063.10    332.76 o
  -4  10  14        1.40       13.58    200.95 o
  -3  10  14     1062.00     1023.94    194.06 o
  -2  10  14       87.89       64.14    121.30 o
  -1  10  14      531.13      506.22    140.37 o
   0  10  14        6.13      -69.00    100.23 o
   1  10  14      170.61      275.07    131.31 o
   2  10  14       98.90      123.76    134.07 o
   3  10  14      154.18       88.71    148.73 o
  -4  11  14       59.89      106.62    143.97 o
  -3  11  14     2619.97     2974.02    267.43 o
  -2  11  14      270.53      103.40    129.96 o
  -1  11  14     3123.36     3687.23    278.05 o
   0  11  14     1204.03      725.55    162.48 o
   1  11  14     1735.08     1513.82    264.79 o
   2  11  14     1956.03     1986.21    227.62 o
   3  11  14      561.99      129.87    169.76 o
  -4  12  14       12.98       69.29    176.39 o
  -3  12  14     2019.35     1966.71    236.74 o
  -2  12  14       19.48       91.90    128.40 o
  -1  12  14      773.84      790.73    160.76 o
   0  12  14      158.57       81.81    121.00 o
   1  12  14      162.56      118.83    132.75 o
   2  12  14      150.43       94.88    139.37 o
  -2  13  14      298.42      286.44    141.61 o
  -1  13  14     2797.64     3373.99    281.44 o
   0  13  14     1707.24     1734.34    212.50 o
   1  13  14     1092.71     1150.30    186.32 o
  -6   0  15      891.00     1186.16    354.34 o
  -5   0  15     1041.07      801.66    326.70 o
  -4   0  15      947.09     1321.87    346.80 o
  -3   0  15      185.58      283.98    241.25 o
  -2   0  15      203.08       87.96    203.56 o
  -1   0  15       77.23      268.90    208.58 o
   0   0  15      357.58      366.91    251.31 o
   1   0  15       44.73      -90.47    173.40 o
   2   0  15      592.61      296.54    251.31 o
   3   0  15      286.41      120.63    258.84 o
   4   0  15      524.84      354.34    296.54 o
  -6   1  15       23.88     -158.97    174.22 o
  -5   1  15     3478.41     3329.80    502.61 o
  -4   1  15     1247.84     1177.73    163.52 o
  -3   1  15     3801.16     4113.27    360.55 o
  -2   1  15     4123.86     4085.90    245.93 o
  -1   1  15     2199.74     2337.36    233.41 o
   0   1  15     6623.23     7255.64    508.11 o
   1   1  15      573.58      330.17    289.00 o
   2   1  15     6810.74     6489.89   1024.07 o
   3   1  15        4.86       80.01    222.41 o
   4   1  15     4436.35     4996.70    441.26 o
  -6   2  15       15.99       89.96    216.12 o
  -5   2  15     1315.58      845.55    237.93 o
  -4   2  15       79.95       77.13    114.71 o
  -3   2  15     1292.33     1065.27    158.16 o
  -2   2  15        6.36       27.90     98.67 o
  -1   2  15      949.48     1133.72    152.82 o
   0   2  15       10.70      -70.38     88.23 o
   1   2  15     1332.46     1390.51    162.60 o
   2   2  15      215.17       38.08    132.20 o
   3   2  15      565.05      507.13    174.42 o
   4   2  15      246.73      397.67    221.23 o
  -6   3  15      358.12      257.86    215.77 o
  -5   3  15     2868.68     2727.53    403.35 o
  -4   3  15     2391.75     2402.30    219.98 o
  -3   3  15     2085.66     2109.06    281.48 o
  -2   3  15     4996.39     5645.76    294.03 o
  -1   3  15      588.25      664.17    131.66 o
   0   3  15     5903.71     6442.21    312.67 o
   1   3  15       37.93      -25.14     98.14 o
   2   3  15     4648.79     4977.97    286.06 o
   3   3  15       73.25      154.13    138.21 o
   4   3  15     2835.74     2850.26    314.43 o
  -6   4  15        4.24      103.04    304.08 o
  -5   4  15     2130.19     1672.61    399.58 o
  -4   4  15       40.39      -20.99    118.26 o
  -3   4  15     1159.89     1447.23    190.07 o
  -2   4  15      169.19      227.18    115.77 o
  -1   4  15     1031.74     1046.19    152.22 o
   0   4  15       50.88      140.60    109.46 o
   1   4  15      693.28      807.44    144.19 o
   2   4  15       69.47      190.04    121.10 o
   3   4  15      768.76      553.74    164.79 o
   4   4  15       24.24     -147.13    152.16 o
  -6   5  15      210.28      249.06    240.82 o
  -5   5  15     3334.89     4035.29    453.91 o
  -4   5  15     2324.02     2206.23    223.96 o
  -3   5  15     2234.28     2299.51    318.48 o
  -2   5  15     5637.29     5975.60    321.51 o
  -1   5  15      564.74      479.35    132.58 o
   0   5  15     6574.03     6131.45    427.54 o
   1   5  15        9.41      -28.40    102.19 o
   2   5  15     4939.03     5504.68    657.58 o
   3   5  15      141.09       43.09    136.96 o
   4   5  15     2340.57     2410.48    435.05 o
  -6   6  15       27.68       36.62    262.43 o
  -5   6  15     1348.54     1135.31    305.88 o
  -4   6  15      244.46      237.11    137.35 o
  -3   6  15      870.62     1067.78    238.60 o
  -2   6  15      166.96      109.88    114.24 o
  -1   6  15      229.06      305.72    114.26 o
   0   6  15       88.90       90.47    113.84 o
   1   6  15      171.56      205.75    115.83 o
   2   6  15       44.33      -68.18    113.80 o
   3   6  15       14.88       71.50    142.29 o
   4   6  15      193.40      165.56    174.08 o
  -5   7  15     3999.03     3426.25    447.86 o
  -4   7  15     1147.79     1347.64    197.17 o
  -3   7  15     3805.30     4333.45    300.12 o
  -2   7  15     2938.26     2897.98    453.05 o
  -1   7  15     1486.17     1464.74    186.36 o
   0   7  15     4437.52     4269.10    284.24 o
   1   7  15      134.99       56.63    115.46 o
   2   7  15     4375.57     4557.00    373.61 o
   3   7  15      126.96      136.83    157.55 o
   4   7  15     3171.12     3198.82    309.29 o
  -5   8  15      841.11     1094.87    308.41 o
  -4   8  15       54.89       72.45    147.15 o
  -3   8  15      212.15      148.67    134.76 o
  -2   8  15        4.99      -22.06    110.87 o
  -1   8  15      153.11      166.36    120.91 o
   0   8  15      222.31      129.91    116.99 o
   1   8  15      143.75       47.02    121.14 o
   2   8  15      178.94      142.99    134.42 o
   3   8  15      372.90      269.52    153.51 o
  -5   9  15     1522.18     1414.44    820.51 o
  -4   9  15      504.91      544.34    164.55 o
  -3   9  15     1575.94     2009.13    364.54 o
  -2   9  15     1413.45     1414.96    347.86 o
  -1   9  15     1061.21     1240.15    210.37 o
   0   9  15     2233.09     2505.27    273.13 o
   1   9  15      400.33      419.96    158.51 o
   2   9  15     2649.42     2111.81    226.47 o
   3   9  15       24.41      122.54    151.32 o
  -4  10  15       10.60       55.55    152.49 o
  -3  10  15      292.44      346.20    219.81 o
  -2  10  15       63.49      179.40    131.04 o
  -1  10  15      172.86       94.32    124.05 o
   0  10  15      105.42      144.38    131.73 o
   1  10  15      314.14      119.91    132.71 o
   2  10  15      172.67      238.59    146.37 o
  -3  11  15     1698.92     1500.77    215.59 o
  -2  11  15     1715.43     1716.49    212.22 o
  -1  11  15      711.98      497.44    154.87 o
   0  11  15     2351.78     2690.00    252.57 o
   1  11  15       62.60      167.34    141.86 o
   2  11  15     1967.93     1230.19    214.75 o
  -2  12  15      190.93      132.76    139.56 o
  -1  12  15       20.64       53.99    136.07 o
   0  12  15       71.11       -8.42    128.71 o
  -4   0  16       23.64      110.57    271.41 o
  -3   0  16      178.92      193.51    243.77 o
  -2   0  16      410.03      180.94    223.66 o
  -1   0  16      259.04      301.57    236.23 o
   0   0  16      379.08        7.54    223.66 o
   1   0  16      755.09      997.68    324.18 o
   2   0  16      532.65      502.61    296.54 o
   3   0  16      987.62     1058.00    341.78 o
   4   0  16      207.66      512.66    319.16 o
  -6   1  16     1708.39     1058.00    379.47 o
  -4   1  16     4285.30     5042.56    566.69 o
  -3   1  16      568.29      744.63    193.30 o
  -2   1  16     6897.83     7188.61   1124.59 o
  -1   1  16       23.54      -42.53    137.38 o
   0   1  16     7338.45     6367.94    551.62 o
   1   1  16      483.92      669.84    261.36 o
   2   1  16     4851.11     4333.15    654.65 o
   3   1  16     1782.58     1509.30    363.14 o
   4   1  16     1690.90     1864.72    307.04 o
  -6   2  16       83.11       29.42    213.46 o
  -5   2  16      422.71      382.87    233.71 o
  -4   2  16        2.28      -49.35    111.99 o
  -3   2  16      617.62      563.78    135.07 o
  -2   2  16      140.08      -76.17    121.96 o
  -1   2  16     1066.89     1120.26    255.76 o
   0   2  16      517.28      221.21    143.36 o
   1   2  16      746.94      720.71    207.33 o
   2   2  16      295.09      299.98    170.56 o
   3   2  16     1107.46     1121.47    250.05 o
   4   2  16      261.89      169.38    227.37 o
  -6   3  16     1860.44     1477.66    300.17 o
  -5   3  16      469.44      733.45    241.46 o
  -4   3  16     3740.58     3660.23    364.19 o
  -3   3  16       63.30       16.49    114.37 o
  -2   3  16     4694.16     5179.79    330.70 o
  -1   3  16       36.01      109.85    109.10 o
   0   3  16     4300.88     4572.26    379.12 o
   1   3  16      376.93      297.20    173.40 o
   2   3  16     2815.57     2619.08    264.29 o
   3   3  16      807.26      775.24    206.74 o
   4   3  16     1038.51     1115.83    289.63 o
  -5   4  16      568.36      497.90    458.63 o
  -4   4  16      100.32      -34.44    132.35 o
  -3   4  16      812.43      845.58    163.32 o
  -2   4  16      103.64       64.76    120.68 o
  -1   4  16      794.94      908.02    150.83 o
   0   4  16       61.99       16.59    102.31 o
   1   4  16      772.53      759.28    143.30 o
   2   4  16      193.15      179.80    126.03 o
   3   4  16      419.95      602.96    203.42 o
   4   4  16      398.24      437.11    213.46 o
  -5   5  16      546.28      368.18    346.80 o
  -4   5  16     4259.60     4570.52    304.25 o
  -3   5  16       35.83       30.98    120.47 o
  -2   5  16     5169.64     5461.81    458.76 o
  -1   5  16      147.76       31.35    118.35 o
   0   5  16     3750.16     4314.79    344.23 o
   1   5  16      816.01      900.84    155.59 o
   2   5  16     1753.21     1581.45    200.29 o
   3   5  16     1454.81     1500.49    261.83 o
  -5   6  16      118.72     -207.82    207.82 o
  -4   6  16       81.93      126.19    141.06 o
  -3   6  16       43.09       47.57    125.43 o
  -2   6  16       10.30      -34.62    118.67 o
  -1   6  16       63.92       23.36    111.97 o
   0   6  16      327.99      243.97    168.73 o
   1   6  16       41.40       69.40    121.03 o
   2   6  16      375.96      137.47    135.04 o
   3   6  16      359.38      194.79    151.26 o
  -5   7  16      913.19      409.01    627.01 o
  -4   7  16     2653.45     2253.46    241.25 o
  -3   7  16      202.43       44.50    129.21 o
  -2   7  16     4205.37     5098.80    320.57 o
  -1   7  16       33.62      292.86    129.45 o
   0   7  16     4890.46     5127.41    314.80 o
   1   7  16      528.46      363.79    157.06 o
   2   7  16     3504.43     3100.18    443.98 o
   3   7  16     1050.25      927.25    194.47 o
  -4   8  16       24.92       43.42    150.24 o
  -3   8  16      208.62      219.72    141.31 o
  -2   8  16      114.33      147.73    130.75 o
  -1   8  16      369.61      598.99    160.69 o
   0   8  16       81.64      -52.51    158.07 o
   1   8  16      768.82      517.13    152.65 o
   2   8  16      190.55      196.62    143.95 o
  -4   9  16     1630.50     1624.52    227.14 o
  -3   9  16      345.50      290.69    208.57 o
  -2   9  16     2749.72     2627.92    250.42 o
  -1   9  16       54.70      -23.45    121.69 o
   0   9  16     3021.60     3034.67    258.02 o
   1   9  16      160.81      267.53    153.11 o
   2   9  16     2301.37     1953.41    229.53 o
  -3  10  16      133.58      250.00    157.16 o
  -2  10  16      150.45       74.97    142.77 o
  -1  10  16      323.12      206.13    140.12 o
   0  10  16      169.87       15.70    130.41 o
   1  10  16      349.04      254.98    149.38 o
  -2  11  16     1903.83     1693.67    221.09 o
  -1  11  16       54.37      131.27    142.40 o
   0  11  16     2079.51     1812.21    222.79 o
  -4   0  17      290.03      218.64    278.95 o
  -3   0  17      290.39      532.77    294.03 o
  -2   0  17      520.89      286.49    253.82 o
  -1   0  17     1184.85     1364.59    369.42 o
   0   0  17      401.35      -17.59    238.74 o
   1   0  17     2739.20     2947.81    515.18 o
   2   0  17       45.82     -113.09    248.79 o
   3   0  17     3801.10     3731.89    590.57 o
  -4   1  17     4459.60     5196.08    436.97 o
  -3   1  17      243.07      298.80    185.67 o
  -2   1  17     4813.51     5245.86    433.41 o
  -1   1  17     1821.53     1904.47    287.07 o
   0   1  17     3086.70     2728.41    334.95 o
   1   1  17     3684.29     3238.93    355.89 o
   2   1  17      794.76      620.80    214.12 o
   3   1  17     3326.39     2486.09    410.88 o
  -4   2  17      180.58      169.06    195.87 o
  -3   2  17      566.57      815.49    229.23 o
  -2   2  17      184.16     -162.23    170.89 o
  -1   2  17      755.17      948.25    231.28 o
   0   2  17      200.34       39.98    175.90 o
   1   2  17     1359.74     1608.03    380.73 o
   2   2  17      167.39       61.57    183.03 o
   3   2  17     1742.08     2361.59    523.97 o
  -5   3  17        3.70     -104.96    215.96 o
  -4   3  17     2890.35     2984.60    343.77 o
  -3   3  17      253.45      314.77    163.28 o
  -2   3  17     2853.61     2983.67    301.65 o
  -1   3  17      872.98      662.21    173.01 o
   0   3  17     1705.12     1237.15    250.25 o
   1   3  17     1387.12     1588.48    289.47 o
   2   3  17      455.43      987.48    262.92 o
   3   3  17     1121.78      975.81    264.70 o
  -5   4  17      169.73     -141.40    228.69 o
  -4   4  17        5.90       -0.34    138.08 o
  -3   4  17      398.26      580.31    150.84 o
  -2   4  17      148.55      221.22    131.21 o
  -1   4  17      505.20      357.48    156.52 o
   0   4  17      601.91      718.86    181.68 o
   1   4  17      770.92      911.91    186.44 o
   2   4  17      469.48      446.33    177.04 o
   3   4  17     1304.67     1673.90    303.48 o
  -4   5  17     2497.49     2985.65    264.59 o
  -3   5  17      444.23      201.20    133.66 o
  -2   5  17     1780.03     1589.31    191.40 o
  -1   5  17     1517.22     1333.56    227.68 o
   0   5  17      872.54      715.85    153.10 o
   1   5  17     2083.34     2602.22    236.51 o
   2   5  17      164.19      -49.68    150.67 o
  -4   6  17       99.46      -30.91    143.48 o
  -3   6  17       23.41      -12.65    134.48 o
  -2   6  17      229.36      178.73    126.00 o
  -1   6  17      121.15       36.76    124.28 o
   0   6  17      442.12      205.92    135.38 o
   1   6  17      689.12      696.86    160.08 o
   2   6  17      441.01      428.90    149.86 o
  -4   7  17     3041.02     3368.63    289.82 o
  -3   7  17      379.52      202.34    147.54 o
  -2   7  17     3532.97     3768.70    346.88 o
  -1   7  17     1197.24      879.73    173.83 o
   0   7  17     2007.39     1915.17    210.89 o
   1   7  17     1893.49     2269.27    233.17 o
   2   7  17      418.71      292.09    171.21 o
  -3   8  17      381.40      166.84    151.26 o
  -2   8  17      175.56       21.73    139.56 o
  -1   8  17     1035.22     1046.40    182.05 o
   0   8  17      198.38       92.27    135.45 o
   1   8  17     1876.63     1798.31    221.04 o
  -2   9  17     2156.37     2595.70    272.77 o
  -1   9  17      789.52      857.50    186.68 o
   0   9  17     1994.78     1837.18    222.92 o
  -4   0  18      182.53      -50.26    286.49 o
  -3   0  18     1492.06     1879.76    427.22 o
  -2   0  18       34.93      444.81    268.90 o
  -1   0  18     3668.79     3895.23    575.49 o
   0   0  18       13.49      -37.70    246.28 o
   1   0  18     4099.29     3867.59    590.57 o
   2   0  18      519.09      464.92    304.08 o
  -4   1  18     2081.64     2066.64    318.88 o
  -3   1  18     2681.99     3609.41    387.39 o
  -2   1  18     1067.98      994.17    540.31 o
  -1   1  18     4197.34     4684.87    457.38 o
   0   1  18       88.42      112.53    188.34 o
   1   1  18     3342.11     3183.67    468.68 o
   2   1  18       66.10      222.97    192.65 o
  -4   2  18      187.42       88.79    202.20 o
  -3   2  18     1073.47      961.15    254.09 o
  -2   2  18      253.61       82.14    175.25 o
  -1   2  18     2153.95     1647.23    289.63 o
   0   2  18        1.68       32.26    171.93 o
   1   2  18     3115.54     2729.23    419.68 o
   2   2  18      287.49      237.23    190.04 o
  -4   3  18     1329.88     1236.83    272.99 o
  -3   3  18      986.12      744.74    241.97 o
  -2   3  18      639.67      376.82    215.24 o
  -1   3  18     1299.34     1424.55   1010.25 o
   0   3  18       75.06      -20.22    169.70 o
   1   3  18      954.88      727.26    244.53 o
   2   3  18       17.68      -27.73    188.34 o
  -4   4  18      261.40      372.43    182.89 o
  -3   4  18      450.17      646.45    202.81 o
  -2   4  18      378.09       90.91    152.57 o
  -1   4  18     1107.76     1218.03    270.09 o
   0   4  18      249.61      434.42    221.78 o
   1   4  18     1676.08     1979.07    335.47 o
   2   4  18       38.37       63.29    207.54 o
  -3   5  18     1706.95     1518.08    202.04 o
  -2   5  18      268.75      415.95    147.94 o
  -1   5  18     1880.29     1389.99    227.77 o
   0   5  18        6.61      144.94    161.55 o
   1   5  18     1121.37     1009.61    209.76 o
  -3   6  18      527.80      594.97    169.16 o
  -2   6  18      517.78      483.70    156.11 o
  -1   6  18     1683.48     1817.05    213.91 o
   0   6  18      105.94      184.93    132.25 o
   1   6  18     3057.21     3372.60    316.96 o
  -2   7  18      639.51      610.47    169.39 o
  -1   7  18     1877.91     2032.03    227.50 o
   0   7  18       35.76       39.10    134.55 o
  -3   0  19     3229.62     3679.11    550.36 o
  -2   0  19      311.29      485.02    291.51 o
  -1   0  19     3272.38     3151.37    537.79 o
   0   0  19     1942.60     2613.58    502.61 o
   1   0  19     1983.99     1585.74    424.71 o
  -3   1  19     2688.85     2441.70    337.40 o
  -2   1  19       48.71      -81.85    190.11 o
  -1   1  19     1951.01     2116.65    332.24 o
   0   1  19      215.30       46.48    192.81 o
  -3   2  19     1673.04     2160.19    714.96 o
  -2   2  19      182.59     -102.86    186.71 o
  -1   2  19     2284.93     2280.64    328.83 o
   0   2  19      803.86      545.07    245.02 o
  -2   3  19       18.82      -22.21    185.54 o
  -1   3  19      616.66      528.40    310.36 o
   0   3  19       56.80      -42.02    189.64 o
  -2   4  19        7.69       15.79    203.52 o
  -1   4  19     2070.15     1712.02    318.07 o
 
